# Supplementary material for: Phenotyping multiple subsets in Sjögren’s syndrome: a salivary proteomic SWATH-MS approach towards precision medicine
Source: Clin Proteomics. 2019 Jun 20;16:26. doi: 10.1186/s12014-019-9245-1 (PMC6587286; doi:10.1186/s12014-019-9245-1)
Supplement: Supplementary file 2 — Additional file 2: Table S2. Quantitative data from the three different stages of Sjogren disease (High Focus/Normal Flow, High Focus/Low Flow and Low Focus/Low Flow). Protein abundances are expressed as average between biological and technical replicates. Fold changes were calculated relatively to control group. Reproducibilty was expressed as %CV. [file 12014_2019_9245_MOESM2_ESM.xlsx]

## Sheet: Table S2
Additional file 2: Table S2. Quantitative data from the three different stages of Sjogren disease (High Focus/Normal Flow, High Focus/Low Flow and Low Focus/Low Flow). Protein abundances are expressed as average between biological and technical replicates. Fold changes were calculated relatively to control group. Reproducibilty was expressed as %CV.
ID	AC	Protein name	Normalized Mean Cntr	Normalized Mean HighFocus/NormalFlow	Normalized Mean HighFocus/LowFlow	Normalized Mean LowFocus/LowFlow	FC HighFocus/NormalFlow	FC HighFocus/LowFlow	FC LowFocus/LowFlow	p-value HighFocus/NormalFlow	p-value HighFocus/LowFlow	p-value LowFocus/LowFlow	%CV HighFocus/NormalFlow	%CV HighFocus/LowFlow	%CV LowFocus/LowFlow
P04745	AMY1_HUMAN	Alpha-amylase 1 OS=Homo sapiens GN=AMY1A PE=1 SV=2	2.16517e+07	3.2678e+07	2.39362e+07	1.86732e+07	1.50926	1.10551	0.862436	4.91312e-05	0.117038	0.0626766	2.51594	6.36482	9.12406
Q9HC84	MUC5B_HUMAN	Mucin-5B OS=Homo sapiens GN=MUC5B PE=1 SV=3	3.60987e+06	4.3634e+06	6.74137e+06	5.4962e+06	1.20874	1.86748	1.52255	0.0564146	2.41748e-07	2.766e-05	13.837	1.9146	4.67974
P01876	IGHA1_HUMAN	Ig alpha-1 chain C region OS=Homo sapiens GN=IGHA1 PE=1 SV=2	1.80263e+07	2.28635e+07	3.47575e+07	3.05972e+07	1.26834	1.92815	1.69736	7.0978e-05	4.71588e-09	1.38067e-07	3.5165	0.924908	2.18983
P04280	PRP1_HUMAN	Basic salivary proline-rich protein 1 OS=Homo sapiens GN=PRB1 PE=1 SV=2	2.61774e+06	1.71541e+06	249530	684018	0.655302	0.0953224	0.261301	0.00664058	3.40478e-05	0.000111242	6.18779	5.13944	6.73962
P01833	PIGR_HUMAN	Polymeric immunoglobulin receptor OS=Homo sapiens GN=PIGR PE=1 SV=4	9.70581e+06	1.61613e+07	1.74762e+07	1.61225e+07	1.66511	1.8006	1.66112	3.73407e-07	1.82026e-06	3.68507e-06	2.48177	4.42908	4.38921
P02814	SMR3B_HUMAN	Submaxillary gland androgen-regulated protein 3B OS=Homo sapiens GN=SMR3B PE=1 SV=2	2.49504e+07	1.93973e+07	4.14881e+06	1.06429e+07	0.777434	0.166282	0.426563	0.310528	0.00576562	0.0280645	7.07085	2.11021	1.63862
P02788	TRFL_HUMAN	Lactotransferrin OS=Homo sapiens GN=LTF PE=1 SV=6	548732	1.63983e+06	8.65785e+06	1.12305e+06	2.98839	15.7779	2.04663	3.14817e-05	2.39158e-10	6.59718e-06	11.2367	2.17901	3.65793
P02787	TRFE_HUMAN	Serotransferrin OS=Homo sapiens GN=TF PE=1 SV=3	1.34243e+06	2.03069e+06	3.22897e+06	4.09029e+06	1.5127	2.40532	3.04693	0.000136268	6.89805e-08	7.78969e-06	5.59798	1.2753	9.08793
P02810	PRPC_HUMAN	Salivary acidic proline-rich phosphoprotein 1/2 OS=Homo sapiens GN=PRH1 PE=1 SV=2	4.92067e+07	2.1951e+07	1.93453e+06	3.9768e+06	0.446098	0.0393143	0.0808182	0.00216112	0.000108585	0.000139623	5.45398	5.07872	9.449
P01024	CO3_HUMAN	Complement C3 OS=Homo sapiens GN=C3 PE=1 SV=2	137906	233305	385092	604810	1.69177	2.79242	4.38566	0.00161582	5.51007e-06	4.61918e-06	9.66577	4.922	8.93342
P01023	A2MG_HUMAN	Alpha-2-macroglobulin OS=Homo sapiens GN=A2M PE=1 SV=3	248743	512726	540992	845086	2.06127	2.1749	3.39742	8.09414e-05	1.38764e-05	3.65281e-07	8.79272	5.77876	4.45488
P60709	ACTB_HUMAN	Actin, cytoplasmic 1 OS=Homo sapiens GN=ACTB PE=1 SV=1	21282.2	28324.3	8173.65	14836.3	1.33089	0.38406	0.697123	0.758225	0.449307	0.704635	103.681	15.2215	11.1213
P25311	ZA2G_HUMAN	Zinc-alpha-2-glycoprotein OS=Homo sapiens GN=AZGP1 PE=1 SV=2	6.94323e+06	7.12564e+06	7.06725e+06	6.80368e+06	1.02627	1.01786	0.979901	0.410577	0.568392	0.596286	0.82771	0.679383	4.21947
P02768	ALBU_HUMAN	Serum albumin OS=Homo sapiens GN=ALB PE=1 SV=2	242014	561063	368521	1.14477e+06	2.3183	1.52272	4.73016	0.0283077	2.87553e-05	0.05694	39.4754	4.15254	67.0555
P05164	PERM_HUMAN	Myeloperoxidase OS=Homo sapiens GN=MPO PE=1 SV=1	78983.4	149315	976539	389937	1.89046	12.3639	4.93695	0.000819777	6.34465e-08	1.63886e-09	13.6609	5.67597	0.871065
Q9UBC9	SPRR3_HUMAN	Small proline-rich protein 3 OS=Homo sapiens GN=SPRR3 PE=1 SV=2	583680	801373	993513	1.08203e+06	1.37297	1.70215	1.8538	0.000295105	1.12162e-05	2.82789e-05	4.50312	4.17003	6.94658
P01037	CYTN_HUMAN	Cystatin-SN OS=Homo sapiens GN=CST1 PE=1 SV=3	6.96714e+06	3.34147e+06	2.39739e+06	3.69616e+06	0.479605	0.3441	0.530513	0.0955096	0.0471897	0.12453	5.23359	8.87909	1.13403
Q9UGM3	DMBT1_HUMAN	Deleted in malignant brain tumors 1 protein OS=Homo sapiens GN=DMBT1 PE=1 SV=2	1.73806e+06	2.00233e+06	3.04603e+06	6.11141e+06	1.15205	1.75255	3.51622	0.178923	0.000448729	3.5872e-07	6.21245	6.35665	2.81323
A8K2U0	A2ML1_HUMAN	Alpha-2-macroglobulin-like protein 1 OS=Homo sapiens GN=A2ML1 PE=1 SV=3	141370	313866	545745	620301	2.22017	3.86039	4.38777	1.37745e-05	4.57013e-06	2.19191e-07	1.98222	8.2756	4.2193
P00738	HPT_HUMAN	Haptoglobin OS=Homo sapiens GN=HP PE=1 SV=1	862679	1.25578e+06	2.45293e+06	3.71284e+06	1.45567	2.84339	4.30384	0.000874036	4.67492e-08	3.72526e-08	7.28858	1.17498	3.67399
P22079	PERL_HUMAN	Lactoperoxidase OS=Homo sapiens GN=LPO PE=1 SV=2	361626	523800	531450	432055	1.44846	1.46961	1.19476	0.00112672	0.000568739	0.0544834	6.74334	5.22987	9.36698
P06733	ENOA_HUMAN	Alpha-enolase OS=Homo sapiens GN=ENO1 PE=1 SV=2	103254	254999	592824	450525	2.46962	5.74142	4.36327	2.8018e-06	2.15501e-07	1.94121e-08	1.11486	5.60975	0.370983
F5H1A8	F5H1A8_HUMAN	Gelsolin OS=Homo sapiens GN=GSN PE=2 SV=1	101080	192170	380813	429314	1.90116	3.76744	4.24727	0.000235262	3.90377e-07	6.56318e-06	5.25403	2.90777	9.27651
P13796	PLSL_HUMAN	Plastin-2 OS=Homo sapiens GN=LCP1 PE=1 SV=6	144985	296931	331019	473187	2.04802	2.28313	3.2637	0.000170416	4.2062e-05	3.56973e-06	4.21176	1.91782	4.49439
P11021	GRP78_HUMAN	78 kDa glucose-regulated protein OS=Homo sapiens GN=HSPA5 PE=1 SV=2	40336	104062	252168	199355	2.57988	6.25169	4.94237	4.31155e-05	7.04186e-08	1.88537e-06	7.1631	3.80529	7.45573
P02647	APOA1_HUMAN	Apolipoprotein A-I OS=Homo sapiens GN=APOA1 PE=1 SV=1	308178	351238	754985	1.84291e+06	1.13972	2.44983	5.98	0.426293	2.04483e-05	1.32984e-08	25.307	7.57558	3.07503
P08107	HSP71_HUMAN	Heat shock 70 kDa protein 1A/1B OS=Homo sapiens GN=HSPA1A PE=1 SV=5	91189.4	201218	376980	317973	2.20659	4.13403	3.48695	8.23804e-09	1.64956e-09	7.80666e-07	0.973456	2.29277	6.67563
P02675	FIBB_HUMAN	Fibrinogen beta chain OS=Homo sapiens GN=FGB PE=1 SV=2	134190	224845	278259	426448	1.67557	2.07363	3.17795	0.000466135	0.00041097	9.96323e-07	9.56295	13.6516	5.82126
P04040	CATA_HUMAN	Catalase OS=Homo sapiens GN=CAT PE=1 SV=3	89629.3	169657	279974	287641	1.89288	3.12369	3.20922	0.00390556	3.72583e-05	4.50222e-05	4.07662	2.54495	5.43694
P01834	IGKC_HUMAN	Ig kappa chain C region OS=Homo sapiens GN=IGKC PE=1 SV=1	7.26587e+06	1.33697e+07	1.75177e+07	1.5262e+07	1.84006	2.41096	2.1005	8.59785e-09	1.5124e-08	2.68797e-07	1.63345	2.72977	4.0459
H7BZ94	H7BZ94_HUMAN	Protein disulfide-isomerase OS=Homo sapiens GN=P4HB PE=2 SV=2	114984	157003	448095	382317	1.36543	3.89701	3.32495	0.0825918	3.66692e-07	1.70262e-05	20.4536	3.06282	9.31728
P68871	HBB_HUMAN	Hemoglobin subunit beta OS=Homo sapiens GN=HBB PE=1 SV=2	192124	631517	1.92134e+06	2.15945e+06	3.28703	10.0005	11.2399	3.00032e-06	1.33429e-08	6.88885e-10	7.98707	4.2747	2.58609
Q01469	FABP5_HUMAN	Fatty acid-binding protein, epidermal OS=Homo sapiens GN=FABP5 PE=1 SV=3	425307	629168	1.96161e+06	1.30419e+06	1.47933	4.61223	3.06646	0.00510957	9.66013e-08	1.24026e-06	13.7702	4.89112	6.30912
P14780	MMP9_HUMAN	Matrix metalloproteinase-9 OS=Homo sapiens GN=MMP9 PE=1 SV=3	96280.2	237718	362314	379884	2.46902	3.76312	3.94561	6.0303e-06	1.33672e-06	5.88581e-07	2.14091	5.76669	4.77488
P09228	CYTT_HUMAN	Cystatin-SA OS=Homo sapiens GN=CST2 PE=1 SV=1	2.73582e+06	1.0566e+06	1.14576e+06	2.11008e+06	0.386209	0.418798	0.771279	0.0131213	0.0134698	0.236566	35.4753	20.4105	16.1221
P02790	HEMO_HUMAN	Hemopexin OS=Homo sapiens GN=HPX PE=1 SV=2	132735	298732	503506	798794	2.25059	3.79332	6.01797	0.000112737	8.4264e-07	3.91093e-07	3.46062	0.394594	5.49999
Q9Y6R7	FCGBP_HUMAN	IgGFc-binding protein OS=Homo sapiens GN=FCGBP PE=1 SV=3	85294.6	86650.3	96786.2	114947	1.01589	1.13473	1.34764	0.914159	0.435156	0.0491076	8.48391	15.6015	6.35548
P31025	LCN1_HUMAN	Lipocalin-1 OS=Homo sapiens GN=LCN1 PE=1 SV=1	725725	609512	2.23534e+06	1.4102e+06	0.839866	3.08015	1.94316	0.334029	0.00018017	0.00226765	2.24972	13.2371	10.9542
P01871	IGHM_HUMAN	Ig mu chain C region OS=Homo sapiens GN=IGHM PE=1 SV=3	280226	412910	871536	586802	1.47349	3.11012	2.09403	0.00257572	3.54046e-05	4.91811e-06	10.4864	11.9122	4.19945
P01857	IGHG1_HUMAN	Ig gamma-1 chain C region OS=Homo sapiens GN=IGHG1 PE=1 SV=1	111722	725386	950238	865206	6.49277	8.50537	7.74427	1.72279e-07	1.21162e-09	9.22813e-08	6.17674	2.72697	5.74337
P01877	IGHA2_HUMAN	Ig alpha-2 chain C region OS=Homo sapiens GN=IGHA2 PE=1 SV=3	7.36188e+06	8.84619e+06	5.09349e+06	1.05024e+07	1.20162	0.691874	1.42659	0.00632605	0.000132896	1.99291e-05	6.30677	4.97408	2.33861
Q08380	LG3BP_HUMAN	Galectin-3-binding protein OS=Homo sapiens GN=LGALS3BP PE=1 SV=1	112871	289940	300034	314245	2.56878	2.65821	2.78412	0.00105132	3.91526e-05	2.55494e-05	16.9979	2.36957	2.20875
P32926	DSG3_HUMAN	Desmoglein-3 OS=Homo sapiens GN=DSG3 PE=1 SV=2	114997	153757	416226	310210	1.33705	3.61944	2.69754	0.0238652	1.14091e-06	3.19304e-05	6.45221	4.66474	8.35057
Q9UBG3	CRNN_HUMAN	Cornulin OS=Homo sapiens GN=CRNN PE=1 SV=1	189523	190975	172052	268059	1.00766	0.907816	1.41439	0.905555	0.212396	0.00708673	2.84704	5.98705	11.9018
P00450	CERU_HUMAN	Ceruloplasmin OS=Homo sapiens GN=CP PE=1 SV=1	74228.8	97479.6	113091	136812	1.31323	1.52354	1.84311	0.0145974	0.00217858	0.000347658	7.9485	8.96595	9.52232
P60174	TPIS_HUMAN	Triosephosphate isomerase OS=Homo sapiens GN=TPI1 PE=1 SV=3	134618	259259	785093	574142	1.92589	5.83201	4.26498	0.000488963	2.20494e-08	1.45675e-06	12.0227	3.61168	7.42526
P02812	PRB2_HUMAN	Basic salivary proline-rich protein 2 OS=Homo sapiens GN=PRB2 PE=1 SV=3	5.83473e+06	3.25558e+06	35968.7	413401	0.557966	0.00616459	0.0708517	0.0176928	0.000280273	0.000410468	12.8547	12.0585	26.3401
P01591	IGJ_HUMAN	Immunoglobulin J chain OS=Homo sapiens GN=IGJ PE=1 SV=4	3.59638e+06	4.06403e+06	5.17182e+06	5.8137e+06	1.13003	1.43806	1.61654	0.150542	0.00310965	0.00278749	2.69602	6.88941	12.381
Q6P5S2	CF058_HUMAN	UPF0762 protein C6orf58 OS=Homo sapiens GN=C6orf58 PE=1 SV=2	858739	1.04693e+06	830628	1.19364e+06	1.21915	0.967265	1.39	0.00213013	0.599022	0.00214132	1.44234	8.629	9.12761
P04217	A1BG_HUMAN	Alpha-1B-glycoprotein OS=Homo sapiens GN=A1BG PE=1 SV=4	123051	197295	285851	445855	1.60336	2.32302	3.62333	0.000524193	6.75031e-07	3.18087e-07	8.82942	2.41194	5.12201
D6RF35	D6RF35_HUMAN	Vitamin D-binding protein OS=Homo sapiens GN=GC PE=2 SV=1	112000	198942	300976	429141	1.77627	2.68729	3.83163	0.000419362	3.24171e-06	3.26667e-07	11.3226	6.82433	5.60785
P62937	PPIA_HUMAN	Peptidyl-prolyl cis-trans isomerase A OS=Homo sapiens GN=PPIA PE=1 SV=2	138229	222141	703491	509729	1.60704	5.0893	3.68756	0.00789917	1.212e-06	6.38349e-06	6.09166	5.91849	5.94037
P11142	HSP7C_HUMAN	Heat shock cognate 71 kDa protein OS=Homo sapiens GN=HSPA8 PE=1 SV=1	48231.6	119883	239584	195130	2.48557	4.96735	4.0457	2.28334e-05	2.11492e-08	1.75374e-07	6.8376	1.79617	3.1679
B4E022	B4E022_HUMAN	Transketolase OS=Homo sapiens GN=TKT PE=2 SV=1	119684	239484	643887	471643	2.00097	5.37989	3.94074	1.5873e-05	1.03539e-07	9.74342e-08	1.95031	4.7387	3.13737
O43707	ACTN4_HUMAN	Alpha-actinin-4 OS=Homo sapiens GN=ACTN4 PE=1 SV=2	18723.4	40465.5	97585.4	101211	2.16123	5.21195	5.40558	0.000922552	7.04203e-05	6.12532e-07	17.4581	16.6726	7.37146
P0CG05	LAC2_HUMAN	Ig lambda-2 chain C regions OS=Homo sapiens GN=IGLC2 PE=1 SV=1	516286	1.1222e+06	1.29922e+06	1.79253e+06	2.1736	2.51647	3.47197	0.0058413	0.000665906	0.000849847	20.1857	12.4824	20.8414
P02679	FIBG_HUMAN	Fibrinogen gamma chain OS=Homo sapiens GN=FGG PE=1 SV=3	134343	200786	257803	330210	1.49458	1.91899	2.45797	0.00229689	1.24325e-05	7.79248e-07	9.88566	3.09066	2.28467
P31947	1433S_HUMAN	14-3-3 protein sigma OS=Homo sapiens GN=SFN PE=1 SV=1	205555	172221	606033	370709	0.837831	2.94827	1.80345	0.607111	0.000464717	0.0324637	23.6137	1.58871	7.49766
P04075	ALDOA_HUMAN	Fructose-bisphosphate aldolase A OS=Homo sapiens GN=ALDOA PE=1 SV=2	107501	193301	368569	367404	1.79812	3.4285	3.41767	0.00012905	2.16797e-07	3.31593e-07	5.07466	2.85551	3.53671
H9KV70	H9KV70_HUMAN	Neutrophil gelatinase-associated lipocalin OS=Homo sapiens GN=LCN2 PE=2 SV=1	130055	366731	709364	531475	2.81981	5.45433	4.08653	3.46599e-07	1.17609e-07	3.80305e-08	1.28172	4.99921	2.42918
P80303	NUCB2_HUMAN	Nucleobindin-2 OS=Homo sapiens GN=NUCB2 PE=1 SV=2	101366	79101.1	53030.1	105667	0.780353	0.523156	1.04243	0.288792	0.0332734	0.818726	21.7062	15.2605	10.4009
P20061	TCO1_HUMAN	Transcobalamin-1 OS=Homo sapiens GN=TCN1 PE=1 SV=2	309377	390525	370625	492093	1.26229	1.19797	1.59059	0.00456522	0.015569	8.32948e-05	3.42216	3.43192	3.72506
Q8TAX7	MUC7_HUMAN	Mucin-7 OS=Homo sapiens GN=MUC7 PE=1 SV=2	178271	260852	35680.1	89947.1	1.46324	0.200146	0.504554	0.0919604	0.0110218	0.0678193	11.5884	48.9873	22.9809
C9JIZ6	C9JIZ6_HUMAN	Prosaposin OS=Homo sapiens GN=PSAP PE=2 SV=1	91118.4	146774	170911	215626	1.6108	1.8757	2.36644	0.0105728	0.00174901	0.00022414	6.07788	3.94912	5.83376
P10599	THIO_HUMAN	Thioredoxin OS=Homo sapiens GN=TXN PE=1 SV=3	237644	361302	879808	870947	1.52035	3.70221	3.66493	0.0256281	6.70483e-06	2.36852e-05	4.58025	3.72219	8.113
F5GXS0	F5GXS0_HUMAN	Complement C4-B OS=Homo sapiens GN=C4B PE=2 SV=1	39666.8	28508.8	57622.5	176802	0.718705	1.45266	4.45718	0.301042	0.0599469	0.00530415	58.8154	20.0148	35.913
P10909	CLUS_HUMAN	Clusterin OS=Homo sapiens GN=CLU PE=1 SV=1	218953	235509	335001	282517	1.07561	1.53002	1.29031	0.619082	0.00281413	0.0573327	18.4028	3.80771	10.137
P01009	A1AT_HUMAN	Alpha-1-antitrypsin OS=Homo sapiens GN=SERPINA1 PE=1 SV=3	120197	146388	242785	125018	1.2179	2.0199	1.04011	0.0412023	2.40993e-05	0.518743	11.6425	7.41827	7.12951
F5H6I0	F5H6I0_HUMAN	Beta-2-microglobulin OS=Homo sapiens GN=B2M PE=2 SV=1	30716.9	84481.7	102380	85820.5	2.75033	3.33303	2.79392	3.37496e-05	1.03439e-05	0.191615	6.84473	6.96083	86.7934
B4E1Z4	B4E1Z4_HUMAN	Complement factor B OS=Homo sapiens GN=CFB PE=2 SV=1	73714.7	113155	192625	194915	1.53503	2.61311	2.64417	0.0016632	1.42039e-05	2.9268e-06	9.65256	8.26056	5.53175
H3BTN5	H3BTN5_HUMAN	Pyruvate kinase (Fragment) OS=Homo sapiens GN=PKM PE=2 SV=1	82648.9	133456	162758	204880	1.61473	1.96927	2.47892	0.00709275	5.32668e-06	2.16534e-05	18.7733	6.02155	9.8557
Q08188	TGM3_HUMAN	Protein-glutamine gamma-glutamyltransferase E OS=Homo sapiens GN=TGM3 PE=1 SV=4	45446.1	78629.2	298588	210085	1.73016	6.57016	4.62274	0.0217065	3.31849e-08	2.82973e-08	27.2638	4.71181	4.15666
F8W7G7	F8W7G7_HUMAN	Ugl-Y3 OS=Homo sapiens GN=FN1 PE=2 SV=1	90139.2	101572	96215.3	111861	1.12683	1.06741	1.24098	0.850487	0.902155	0.657922	68.4264	18.3306	5.40262
P04406	G3P_HUMAN	Glyceraldehyde-3-phosphate dehydrogenase OS=Homo sapiens GN=GAPDH PE=1 SV=3	68698.4	114093	332616	239174	1.66078	4.84168	3.48151	0.003408	1.2628e-07	1.78109e-09	16.4806	5.39667	1.40778
Q02487	DSC2_HUMAN	Desmocollin-2 OS=Homo sapiens GN=DSC2 PE=1 SV=1	162277	213694	566889	436077	1.31685	3.49335	2.68724	0.0249473	4.58049e-06	5.14652e-06	4.96732	7.1512	3.3587
P12273	PIP_HUMAN	Prolactin-inducible protein OS=Homo sapiens GN=PIP PE=1 SV=1	1.00662e+06	1.27641e+06	723427	897791	1.26802	0.718671	0.89189	0.0620345	0.0326856	0.444239	9.38399	3.83199	19.114
P01036	CYTS_HUMAN	Cystatin-S OS=Homo sapiens GN=CST4 PE=1 SV=3	777886	592611	444445	770455	0.761821	0.57135	0.990447	0.57248	0.329103	0.982362	13.122	27.3807	24.7685
Q02413	DSG1_HUMAN	Desmoglein-1 OS=Homo sapiens GN=DSG1 PE=1 SV=2	43947.9	65400.9	191813	132713	1.48814	4.36455	3.01977	0.0122281	2.26945e-07	3.51906e-06	10.7199	3.05131	3.55749
P02671	FIBA_HUMAN	Fibrinogen alpha chain OS=Homo sapiens GN=FGA PE=1 SV=2	114312	185872	280495	365492	1.62601	2.45377	3.19732	0.000102754	2.35521e-05	2.70863e-07	2.25875	8.54427	3.58111
E9PK25	E9PK25_HUMAN	Cofilin-1 OS=Homo sapiens GN=CFL1 PE=2 SV=1	59971.4	94039.3	108822	192230	1.56807	1.81456	3.20536	0.0531142	0.00977921	1.43451e-05	23.2685	17.4824	5.34367
P09211	GSTP1_HUMAN	Glutathione S-transferase P OS=Homo sapiens GN=GSTP1 PE=1 SV=2	129862	108234	184127	172234	0.83345	1.41786	1.32628	0.579604	0.191554	0.302258	6.49849	2.91734	8.80861
P00558	PGK1_HUMAN	Phosphoglycerate kinase 1 OS=Homo sapiens GN=PGK1 PE=1 SV=3	44994.9	82583.7	145060	133666	1.8354	3.22392	2.97069	7.90265e-06	3.49621e-08	9.37103e-07	1.18992	1.52465	5.24455
P62328	TYB4_HUMAN	Thymosin beta-4 OS=Homo sapiens GN=TMSB4X PE=1 SV=2	639812	619007	512014	672096	0.967483	0.800257	1.05046	0.783938	0.0955846	0.667846	10.7974	2.37862	9.30476
P69905	HBA_HUMAN	Hemoglobin subunit alpha OS=Homo sapiens GN=HBA1 PE=1 SV=2	137881	417931	1.48372e+06	1.5702e+06	3.03109	10.7608	11.3881	1.703e-06	3.30412e-08	5.22608e-08	6.83514	5.05045	5.49818
P28325	CYTD_HUMAN	Cystatin-D OS=Homo sapiens GN=CST5 PE=1 SV=1	2.61136e+06	967387	689276	567426	0.370453	0.263953	0.217292	1.27805e-08	2.94706e-09	4.96681e-09	4.51464	4.33821	9.15548
Q14515	SPRL1_HUMAN	SPARC-like protein 1 OS=Homo sapiens GN=SPARCL1 PE=1 SV=2	106955	104034	90537.6	143382	0.972682	0.846499	1.34057	0.93125	0.516221	0.116113	55.2197	40.545	17.8593
P06870	KLK1_HUMAN	Kallikrein-1 OS=Homo sapiens GN=KLK1 PE=1 SV=2	1.45314e+06	1.36072e+06	1.21816e+06	1.71519e+06	0.936397	0.838292	1.18033	0.150572	0.00185874	0.00415112	5.93668	3.52849	5.07085
P04080	CYTB_HUMAN	Cystatin-B OS=Homo sapiens GN=CSTB PE=1 SV=2	462529	642931	1.38454e+06	1.12695e+06	1.39003	2.99341	2.43649	0.000239201	2.02087e-08	8.40502e-07	5.52892	2.69271	5.05892
Q8N4F0	BPIB2_HUMAN	BPI fold-containing family B member 2 OS=Homo sapiens GN=BPIFB2 PE=1 SV=2	370860	291050	475506	483611	0.784799	1.28217	1.30403	0.14292	0.0699098	0.0614892	3.90418	2.91405	5.88367
P07737	PROF1_HUMAN	Profilin-1 OS=Homo sapiens GN=PFN1 PE=1 SV=2	86625.3	249918	217524	316545	2.88504	2.5111	3.65419	9.55846e-06	6.35789e-05	2.69694e-06	2.51625	6.10203	4.51303
P00338	LDHA_HUMAN	L-lactate dehydrogenase A chain OS=Homo sapiens GN=LDHA PE=1 SV=2	22886.9	58961.5	123629	112328	2.57621	5.40175	4.90796	0.00031253	4.29255e-07	4.01748e-06	13.8555	5.58393	8.86916
P26038	MOES_HUMAN	Moesin OS=Homo sapiens GN=MSN PE=1 SV=3	62653.7	100141	120285	118513	1.59832	1.91985	1.89155	0.00255487	0.00196576	0.0015877	9.73608	15.6205	14.2875
P63104	1433Z_HUMAN	14-3-3 protein zeta/delta OS=Homo sapiens GN=YWHAZ PE=1 SV=1	72480.1	76268.6	225084	175435	1.05227	3.10546	2.42045	0.659636	3.58426e-06	3.049e-05	2.684	4.29875	4.94924
P35326	SPR2A_HUMAN	Small proline-rich protein 2A OS=Homo sapiens GN=SPRR2A PE=1 SV=1	73513.6	77280.3	275465	138578	1.05124	3.74713	1.88506	0.844438	3.20257e-07	0.11933	43.2921	2.40658	50.5325
F5H7U0	F5H7U0_HUMAN	6-phosphogluconate dehydrogenase, decarboxylating OS=Homo sapiens GN=PGD PE=2 SV=1	64645	113727	190491	175451	1.75925	2.94672	2.71406	0.00340797	1.82622e-05	2.71027e-05	8.29667	4.47059	2.86748
P31151	S10A7_HUMAN	Protein S100-A7 OS=Homo sapiens GN=S100A7 PE=1 SV=4	9486.75	17064.4	160968	64012.7	1.79876	16.9677	6.74759	0.0337548	0.0001025	0.000166337	24.3745	20.6901	19.7315
P30740	ILEU_HUMAN	Leukocyte elastase inhibitor OS=Homo sapiens GN=SERPINB1 PE=1 SV=1	28610.3	72747.2	75684.9	72763.6	2.54269	2.64537	2.54327	0.000590268	7.85016e-05	1.63981e-05	17.6518	12.0861	8.16902
P02750	A2GL_HUMAN	Leucine-rich alpha-2-glycoprotein OS=Homo sapiens GN=LRG1 PE=1 SV=2	53514.9	72028.4	151138	134921	1.34595	2.82422	2.52118	0.0512919	7.41627e-05	0.000178164	2.10082	9.01317	9.50937
Q92876	KLK6_HUMAN	Kallikrein-6 OS=Homo sapiens GN=KLK6 PE=1 SV=1	45241.1	45037.3	180063	99058	0.995496	3.98008	2.18956	0.986383	2.47432e-05	0.00372279	25.8055	6.82537	12.7615
P18669	PGAM1_HUMAN	Phosphoglycerate mutase 1 OS=Homo sapiens GN=PGAM1 PE=1 SV=2	12062.1	28363.8	55344	67178.2	2.35149	4.58827	5.56938	0.0129987	1.76255e-05	1.20656e-05	22.9246	3.83842	7.51544
P02763	A1AG1_HUMAN	Alpha-1-acid glycoprotein 1 OS=Homo sapiens GN=ORM1 PE=1 SV=1	113694	185143	310703	612811	1.62844	2.73282	5.39003	0.0302417	4.51192e-05	7.70577e-11	27.1924	12.0189	1.42402
P05109	S10A8_HUMAN	Protein S100-A8 OS=Homo sapiens GN=S100A8 PE=1 SV=1	94391.2	419038	1.01509e+06	710596	4.43938	10.7541	7.5282	0.00330968	2.07979e-06	6.92944e-07	32.5099	10.0078	7.51469
P02538	K2C6A_HUMAN	Keratin, type II cytoskeletal 6A OS=Homo sapiens GN=KRT6A PE=1 SV=3	139187	136478	254036	262577	0.980537	1.82514	1.88651	0.956674	0.0538603	0.0153983	69.632	37.5487	27.732
P00747	PLMN_HUMAN	Plasminogen OS=Homo sapiens GN=PLG PE=1 SV=2	40417.2	47203.4	68309.3	92265.1	1.1679	1.6901	2.28282	0.13911	0.00592112	3.09008e-05	9.63594	17.1239	7.16217
C9JV77	C9JV77_HUMAN	Alpha-2-HS-glycoprotein OS=Homo sapiens GN=AHSG PE=2 SV=1	80278.1	186666	100737	217178	2.32524	1.25484	2.70532	0.012788	0.161797	1.00445e-05	31.5386	20.6632	6.24411
P06702	S10A9_HUMAN	Protein S100-A9 OS=Homo sapiens GN=S100A9 PE=1 SV=1	286692	862693	1.73805e+06	1.20769e+06	3.00913	6.06243	4.2125	0.00298129	4.70711e-05	5.82969e-08	27.4933	15.9825	3.75391
P27482	CALL3_HUMAN	Calmodulin-like protein 3 OS=Homo sapiens GN=CALML3 PE=1 SV=2	122727	158123	659202	391549	1.28842	5.3713	3.19041	0.000209636	1.77131e-07	0.00064177	4.77022	6.02458	21.1563
P30101	PDIA3_HUMAN	Protein disulfide-isomerase A3 OS=Homo sapiens GN=PDIA3 PE=1 SV=4	78594.5	98718.3	139464	97436.7	1.25605	1.77448	1.23974	0.237839	0.00328809	0.197119	17.8407	4.25688	6.6914
Q9NQ38	ISK5_HUMAN	Serine protease inhibitor Kazal-type 5 OS=Homo sapiens GN=SPINK5 PE=1 SV=2	61166.6	74806.9	110723	125264	1.223	1.81019	2.04791	0.180628	0.00139066	0.00503989	12.4331	7.88507	20.3057
P30086	PEBP1_HUMAN	Phosphatidylethanolamine-binding protein 1 OS=Homo sapiens GN=PEBP1 PE=1 SV=3	70258.1	89890.4	275842	172213	1.27943	3.92613	2.45115	0.00470366	3.41541e-09	6.4819e-05	9.62427	2.73405	11.9959
P23280	CAH6_HUMAN	Carbonic anhydrase 6 OS=Homo sapiens GN=CA6 PE=1 SV=3	209318	143105	165655	326775	0.683673	0.791404	1.56114	0.324356	0.505292	0.114932	4.30362	2.32234	10.0002
P01042	KNG1_HUMAN	Kininogen-1 OS=Homo sapiens GN=KNG1 PE=1 SV=2	48265.6	78895.2	90679.5	169366	1.6346	1.87876	3.50904	0.00602984	0.027137	1.45928e-06	12.7655	29.9095	4.13661
Q5VU58	Q5VU58_HUMAN	Tropomyosin 3, isoform CRA_b OS=Homo sapiens GN=TPM3 PE=2 SV=1	58982.7	55625.6	83545.5	108959	0.943083	1.41644	1.8473	0.416391	0.00154019	0.000190494	6.43231	6.96954	9.45128
P06309	KV205_HUMAN	Ig kappa chain V-II region GM607 (Fragment) OS=Homo sapiens PE=4 SV=1	91921.7	174111	271481	214444	1.89412	2.95339	2.3329	0.00693445	0.000169486	0.00103883	6.67409	6.91633	6.2824
P13646	K1C13_HUMAN	Keratin, type I cytoskeletal 13 OS=Homo sapiens GN=KRT13 PE=1 SV=4	150178	29860.7	28176.7	54259.6	0.198836	0.187623	0.361303	0.0404691	0.0329597	0.0730436	90.3941	14.023	0.369145
Q9BTM1	H2AJ_HUMAN	Histone H2A.J OS=Homo sapiens GN=H2AFJ PE=1 SV=1	14531.2	44444.5	535812	200525	3.05857	36.8733	13.7997	0.0018729	6.46726e-07	6.31845e-06	20.8372	8.93452	12.2233
P52566	GDIR2_HUMAN	Rho GDP-dissociation inhibitor 2 OS=Homo sapiens GN=ARHGDIB PE=1 SV=3	85791.5	122825	83698.5	112362	1.43167	0.975604	1.30971	0.0852751	0.886293	0.113865	19.1431	8.01352	8.12137
Q14508	WFDC2_HUMAN	WAP four-disulfide core domain protein 2 OS=Homo sapiens GN=WFDC2 PE=1 SV=2	147220	231790	411964	358326	1.57445	2.7983	2.43395	0.00711465	0.000280823	0.00126395	12.2368	15.2359	18.7416
Q01518	CAP1_HUMAN	Adenylyl cyclase-associated protein 1 OS=Homo sapiens GN=CAP1 PE=1 SV=5	20256.8	71623.6	98752.4	111599	3.53578	4.87502	5.5092	1.98613e-05	1.00894e-05	2.39313e-07	8.55932	10.0955	3.60094
Q6UWP8	SBSN_HUMAN	Suprabasin OS=Homo sapiens GN=SBSN PE=2 SV=2	209664	128454	79184.2	72614.3	0.612666	0.377672	0.346336	0.00700563	7.63511e-05	3.48423e-05	24.9552	14.9881	6.07955
P31146	COR1A_HUMAN	Coronin-1A OS=Homo sapiens GN=CORO1A PE=1 SV=4	94124.7	57533.1	85844.6	77917.3	0.611243	0.912031	0.827809	0.307577	0.809049	0.639829	30.3646	20.0296	23.1987
P29508	SPB3_HUMAN	Serpin B3 OS=Homo sapiens GN=SERPINB3 PE=1 SV=2	22159.2	57677.2	74612.3	101024	2.60286	3.36711	4.55902	0.0154389	0.000991304	0.000352276	22.2419	6.50624	13.6145
P43652	AFAM_HUMAN	Afamin OS=Homo sapiens GN=AFM PE=1 SV=1	20131.8	11565.7	25424.6	35127.4	0.574501	1.26291	1.74488	0.445291	0.642787	0.230741	45.423	29.9281	27.5091
P37837	TALDO_HUMAN	Transaldolase OS=Homo sapiens GN=TALDO1 PE=1 SV=2	55069.4	91613.8	172416	140791	1.66361	3.13089	2.55661	0.141705	0.00182743	0.00757442	4.12868	5.99898	4.20341
P22528	SPR1B_HUMAN	Cornifin-B OS=Homo sapiens GN=SPRR1B PE=1 SV=2	141594	197278	278548	376583	1.39326	1.96723	2.6596	0.00368016	0.00161827	1.16771e-05	2.78561	16.0144	7.08864
P04433	KV309_HUMAN	Ig kappa chain V-III region VG (Fragment) OS=Homo sapiens PE=1 SV=1	242221	560910	1.10551e+06	693817	2.31569	4.56407	2.8644	2.28157e-06	2.5477e-06	3.6456e-05	5.30057	8.92108	11.6085
P24158	PRTN3_HUMAN	Myeloblastin OS=Homo sapiens GN=PRTN3 PE=1 SV=3	30044.1	105730	82555.2	146461	3.51917	2.7478	4.87488	0.000102154	0.00160076	0.00013028	4.65614	13.0973	14.7443
P18510	IL1RA_HUMAN	Interleukin-1 receptor antagonist protein OS=Homo sapiens GN=IL1RN PE=1 SV=1	72392.7	120818	248166	231959	1.66893	3.42806	3.20417	0.00664829	4.02501e-06	1.75779e-05	14.3565	6.04173	8.6735
O75368	SH3L1_HUMAN	SH3 domain-binding glutamic acid-rich-like protein OS=Homo sapiens GN=SH3BGRL PE=1 SV=1	58656.4	21386.7	57318.5	40103.4	0.364611	0.977191	0.6837	0.100251	0.947208	0.372872	3.02282	9.35514	8.5766
Q9UIV8	SPB13_HUMAN	Serpin B13 OS=Homo sapiens GN=SERPINB13 PE=1 SV=2	45622.1	52635.5	105969	67586.8	1.15373	2.32275	1.48145	0.522917	0.0264895	0.255748	22.4557	35.5053	45.24
P07339	CATD_HUMAN	Cathepsin D OS=Homo sapiens GN=CTSD PE=1 SV=1	46622.2	79827.6	127113	126227	1.71222	2.72645	2.70744	0.146681	0.0133268	0.000558741	41.5119	32.0904	7.22358
P28799	GRN_HUMAN	Granulins OS=Homo sapiens GN=GRN PE=1 SV=2	63121	82003.6	100892	96940.6	1.29915	1.59839	1.53579	0.0936692	0.00543247	0.00358113	15.9502	11.2274	5.11306
Q16378	PROL4_HUMAN	Proline-rich protein 4 OS=Homo sapiens GN=PRR4 PE=1 SV=3	247284	146362	243931	167029	0.591877	0.986438	0.675454	0.168357	0.963323	0.252512	18.133	24.844	7.89026
P08603	CFAH_HUMAN	Complement factor H OS=Homo sapiens GN=CFH PE=1 SV=4	19435.5	27532.5	25385.1	41798.5	1.4166	1.30612	2.15062	0.433105	0.507077	0.025268	46.8637	35.1155	11.4882
Q9NZH8	IL36G_HUMAN	Interleukin-36 gamma OS=Homo sapiens GN=IL36G PE=1 SV=1	15249.4	17688.9	99816.1	37568.2	1.15997	6.54557	2.46359	0.530413	1.21307e-06	0.00360388	34.4154	7.71491	23.29
P04004	VTNC_HUMAN	Vitronectin OS=Homo sapiens GN=VTN PE=1 SV=1	8573.69	26125.4	26983.3	61982.9	3.04715	3.14722	7.22944	7.6464e-06	0.0527278	1.27285e-07	7.18618	56.3545	5.4939
P08670	VIME_HUMAN	Vimentin OS=Homo sapiens GN=VIM PE=1 SV=4	12587.6	37635.2	73659.9	75187.8	2.98985	5.85176	5.97315	8.9111e-05	0.000247748	7.49541e-08	13.1372	21.2734	4.52203
O75594	PGRP1_HUMAN	Peptidoglycan recognition protein 1 OS=Homo sapiens GN=PGLYRP1 PE=1 SV=1	223749	137946	172730	178742	0.61652	0.771983	0.79885	0.129941	0.317363	0.37277	21.648	5.09818	4.32717
P07858	CATB_HUMAN	Cathepsin B OS=Homo sapiens GN=CTSB PE=1 SV=3	31014.1	49118	47727	51271.8	1.58373	1.53888	1.65318	0.000206384	0.000366538	7.74587e-05	6.73192	7.24793	5.69475
P01766	HV305_HUMAN	Ig heavy chain V-III region BRO OS=Homo sapiens PE=1 SV=1	298548	954396	670353	701743	3.19679	2.24538	2.35052	1.56561e-08	2.45545e-07	4.87856e-07	2.39294	2.66174	3.85327
P01034	CYTC_HUMAN	Cystatin-C OS=Homo sapiens GN=CST3 PE=1 SV=1	560966	514091	296109	262028	0.916437	0.527855	0.467101	0.432232	0.000714908	0.000416046	17.0075	15.8272	19.0249
P19652	A1AG2_HUMAN	Alpha-1-acid glycoprotein 2 OS=Homo sapiens GN=ORM2 PE=1 SV=2	2228.54	4208.45	11890.3	37831	1.88844	5.33545	16.9757	0.516576	0.0188341	0.000397236	120.392	45.5477	25.5874
Q07654	TFF3_HUMAN	Trefoil factor 3 OS=Homo sapiens GN=TFF3 PE=1 SV=1	246986	248255	270266	333659	1.00514	1.09426	1.35092	0.974981	0.458589	0.0226413	21.91	7.34352	3.9811
O95274	LYPD3_HUMAN	Ly6/PLAUR domain-containing protein 3 OS=Homo sapiens GN=LYPD3 PE=1 SV=2	114030	120977	333761	294695	1.06092	2.92696	2.58437	0.0940273	8.36931e-06	1.57115e-05	3.44667	9.27067	9.58817
P32320	CDD_HUMAN	Cytidine deaminase OS=Homo sapiens GN=CDA PE=1 SV=2	33931.6	52117.9	98977	100797	1.53597	2.91696	2.97059	0.0201478	3.40521e-05	3.76814e-05	10.5979	6.11589	7.01162
P37802	TAGL2_HUMAN	Transgelin-2 OS=Homo sapiens GN=TAGLN2 PE=1 SV=3	23113.1	45598.2	131776	93115.9	1.97283	5.70133	4.0287	0.00935796	6.59016e-06	1.21737e-05	18.1244	9.24427	6.76327
P06744	G6PI_HUMAN	Glucose-6-phosphate isomerase OS=Homo sapiens GN=GPI PE=1 SV=4	3502.12	16605.8	34448.9	25306.1	4.74165	9.83658	7.22593	0.000161142	4.13469e-05	8.30375e-06	12.5157	15.4966	8.06107
Q8TDL5	BPIB1_HUMAN	BPI fold-containing family B member 1 OS=Homo sapiens GN=BPIFB1 PE=1 SV=1	21768.9	40322.3	172231	139788	1.85229	7.91179	6.42143	0.000681401	1.24051e-07	2.43118e-07	11.9868	5.84846	6.2331
P20160	CAP7_HUMAN	Azurocidin OS=Homo sapiens GN=AZU1 PE=1 SV=3	4654.99	13287.1	31213.8	22087.3	2.85437	6.70545	4.74487	0.00257537	1.08397e-05	0.00161453	22.9599	11.5215	28.0353
P27797	CALR_HUMAN	Calreticulin OS=Homo sapiens GN=CALR PE=1 SV=1	25856.4	43286.5	84773.6	60962.4	1.67412	3.27864	2.35773	0.261539	0.00230945	0.0210811	55.5819	21.4188	28.4142
P40121	CAPG_HUMAN	Macrophage-capping protein OS=Homo sapiens GN=CAPG PE=1 SV=2	15920.7	20257.2	30350.9	40069.4	1.27238	1.90638	2.51681	0.543111	0.0362632	0.00307053	44.7355	13.3803	4.46884
P08311	CATG_HUMAN	Cathepsin G OS=Homo sapiens GN=CTSG PE=1 SV=2	44516	22928.9	95755.3	71126.2	0.515072	2.15103	1.59777	0.102955	0.00795003	0.060926	34.1927	16.3837	13.4434
P02749	APOH_HUMAN	Beta-2-glycoprotein 1 OS=Homo sapiens GN=APOH PE=1 SV=3	12159.3	12188.2	20784.1	22130.9	1.00238	1.70931	1.82008	0.95213	1.97327e-05	6.53956e-05	2.32089	5.42915	8.30465
P30044	PRDX5_HUMAN	Peroxiredoxin-5, mitochondrial OS=Homo sapiens GN=PRDX5 PE=1 SV=4	30346.5	47765.6	100468	79852.8	1.57401	3.3107	2.63137	0.154677	0.00297396	0.000298994	37.4922	26.5822	7.80166
P61626	LYSC_HUMAN	Lysozyme C OS=Homo sapiens GN=LYZ PE=1 SV=1	11084	37575.5	65045.5	37295.9	3.39006	5.8684	3.36483	0.000146508	2.73283e-06	0.00135355	7.98344	5.03859	20.2381
P00441	SODC_HUMAN	Superoxide dismutase [Cu-Zn] OS=Homo sapiens GN=SOD1 PE=1 SV=2	22282.4	41692.9	102516	73216.2	1.87111	4.60078	3.28583	0.0230592	7.88001e-06	0.00202368	14.8208	1.78019	21.964
P62805	H4_HUMAN	Histone H4 OS=Homo sapiens GN=HIST1H4A PE=1 SV=2	35604.6	32150.7	201563	63337.4	0.902993	5.66114	1.77891	0.796508	5.01892e-06	0.0461577	45.6042	2.81194	10.9759
P15328	FOLR1_HUMAN	Folate receptor alpha OS=Homo sapiens GN=FOLR1 PE=1 SV=3	30951.6	37485.2	52422.9	50435.9	1.21109	1.69371	1.62951	0.324148	0.0871418	0.0336127	20.6034	35.8712	21.1183
P01779	HV318_HUMAN	Ig heavy chain V-III region TUR OS=Homo sapiens PE=1 SV=1	7279.9	10758	11833.9	13568.1	1.47776	1.62555	1.86377	0.00228535	0.000640666	0.00119636	6.97485	6.84327	13.6954
P19957	ELAF_HUMAN	Elafin OS=Homo sapiens GN=PI3 PE=1 SV=3	89010	62844.1	319562	103676	0.706034	3.59018	1.16477	0.0197854	3.47621e-07	0.216243	5.91064	3.25996	13.2431
P07108	ACBP_HUMAN	Acyl-CoA-binding protein OS=Homo sapiens GN=DBI PE=1 SV=2	24860.5	44996.4	172787	91164.7	1.80996	6.95027	3.66705	0.00537326	1.12675e-07	0.00025967	10.6861	3.56114	16.7611
G3V1M9	G3V1M9_HUMAN	Basic peptide IB-6 OS=Homo sapiens GN=PRB1 PE=2 SV=1	2.3464e+06	1.08975e+06	27834.9	33058.9	0.464437	0.0118628	0.0140892	0.00520594	0.000152773	0.000154322	18.8224	69.3344	30.1618
P07195	LDHB_HUMAN	L-lactate dehydrogenase B chain OS=Homo sapiens GN=LDHB PE=1 SV=2	21036.3	14993.7	27607.7	23239	0.712752	1.31238	1.10471	0.395328	0.334802	0.734264	31.807	8.5232	5.82991
P12830	CADH1_HUMAN	Cadherin-1 OS=Homo sapiens GN=CDH1 PE=1 SV=3	8380.39	18084.9	50413.1	45545.4	2.158	6.0156	5.43476	0.0316523	0.00230199	0.00340176	35.5442	32.5012	34.3874
Q9NZT1	CALL5_HUMAN	Calmodulin-like protein 5 OS=Homo sapiens GN=CALML5 PE=1 SV=2	31854.1	60335.5	157128	122107	1.89412	4.93275	3.83333	0.0624901	2.44284e-05	4.82084e-05	34.6731	10.6519	9.00768
P01859	IGHG2_HUMAN	Ig gamma-2 chain C region OS=Homo sapiens GN=IGHG2 PE=1 SV=2	60584.4	165676	242929	278254	2.73464	4.00976	4.59284	3.19233e-07	1.52952e-08	2.08394e-08	4.96648	3.54671	3.96038
Q96DR5	BPIA2_HUMAN	BPI fold-containing family A member 2 OS=Homo sapiens GN=BPIFA2 PE=1 SV=2	33790.4	44544	18004.2	38062	1.31824	0.53282	1.12641	0.430296	0.24973	0.748081	14.3021	15.109	16.3355
P12814	ACTN1_HUMAN	Alpha-actinin-1 OS=Homo sapiens GN=ACTN1 PE=1 SV=2	2462.56	7282.45	17057.9	14467.2	2.95726	6.9269	5.87486	0.134324	1.26024e-05	0.00303664	73.2391	9.12946	32.8206
P59665	DEF1_HUMAN	Neutrophil defensin 1 OS=Homo sapiens GN=DEFA1 PE=1 SV=1	765957	1.23491e+06	2.73324e+06	2.82931e+06	1.61224	3.5684	3.69382	0.00129749	1.08601e-08	2.16816e-08	11.5718	1.40892	2.43437
P06314	KV404_HUMAN	Ig kappa chain V-IV region B17 OS=Homo sapiens PE=2 SV=1	28608.4	87186.6	80430.4	106018	3.04758	2.81142	3.70584	0.000545188	0.000951388	0.000928392	7.15658	6.60055	18.5687
Q5H9A7	Q5H9A7_HUMAN	Metalloproteinase inhibitor 1 OS=Homo sapiens GN=TIMP1 PE=2 SV=1	18168.1	29487.1	39865.5	39602.2	1.62301	2.19426	2.17977	0.00699568	0.0488523	0.000931553	16.65	43.6265	16.4991
P31949	S10AB_HUMAN	Protein S100-A11 OS=Homo sapiens GN=S100A11 PE=1 SV=2	27679.2	39561.2	54350.7	62610.4	1.42928	1.9636	2.262	0.0008962	9.60891e-05	1.25545e-05	7.85243	9.80637	7.679
P09960	LKHA4_HUMAN	Leukotriene A-4 hydrolase OS=Homo sapiens GN=LTA4H PE=1 SV=2	17615.6	17617.2	53584.8	45208.9	1.00009	3.0419	2.56642	0.999841	0.102451	0.292873	18.463	64.0077	100.708
P01781	HV320_HUMAN	Ig heavy chain V-III region GAL OS=Homo sapiens PE=1 SV=1	22128.2	68902.7	57488.9	54628.9	3.11379	2.59799	2.46874	0.000110891	0.00350182	0.000305952	10.9778	23.2346	8.91131
P03973	SLPI_HUMAN	Antileukoproteinase OS=Homo sapiens GN=SLPI PE=1 SV=2	40772.2	56574.3	186684	110046	1.38757	4.57871	2.69904	0.130968	8.71909e-06	0.0002377	9.31966	6.41207	3.89116
Q96DA0	ZG16B_HUMAN	Zymogen granule protein 16 homolog B OS=Homo sapiens GN=ZG16B PE=1 SV=3	48398.3	163922	98284.6	138200	3.38694	2.03074	2.85547	6.91479e-08	0.00121399	0.000405177	4.42213	17.636	18.393
B7Z6Z4	B7Z6Z4_HUMAN	Myosin light polypeptide 6 OS=Homo sapiens GN=MYL6 PE=2 SV=1	13947.1	31560	36279.5	66237.4	2.26284	2.60123	4.7492	0.0130544	0.00185706	1.46283e-05	30.0562	21.2216	11.2645
E5RJD8	E5RJD8_HUMAN	Tubulin-specific chaperone A OS=Homo sapiens GN=TBCA PE=2 SV=1	10698	17335.6	29363	21355.6	1.62046	2.74473	1.99623	0.0852007	0.000886953	0.0262496	25.0458	13.0872	25.7146
Q32Q12	Q32Q12_HUMAN	Nucleoside diphosphate kinase OS=Homo sapiens GN=NME1-NME2 PE=2 SV=1	23819.2	29460.6	40624.2	47536.1	1.23685	1.70552	1.99571	0.680274	0.257712	0.114269	15.6652	19.7295	2.38915
E7EU23	E7EU23_HUMAN	Rab GDP dissociation inhibitor beta OS=Homo sapiens GN=GDI2 PE=2 SV=1	16935.9	12621.6	39619.1	35456.9	0.745257	2.33936	2.09359	0.443397	0.0948722	0.00979114	53.3437	54.0788	16.3388
Q06830	PRDX1_HUMAN	Peroxiredoxin-1 OS=Homo sapiens GN=PRDX1 PE=1 SV=1	8068.29	25808.3	52334.9	50229.9	3.19873	6.48649	6.2256	0.0533754	1.57319e-05	1.08634e-06	56.1513	12.2504	6.12115
E9PIT3	E9PIT3_HUMAN	Thrombin light chain OS=Homo sapiens GN=F2 PE=2 SV=1	3276.67	11317.6	9998.03	23555.1	3.45398	3.05128	7.18872	0.0156454	0.0166381	0.0782915	34.1083	28.9895	80.2923
Q02818	NUCB1_HUMAN	Nucleobindin-1 OS=Homo sapiens GN=NUCB1 PE=1 SV=4	25851.9	26326.5	20915.6	23969.7	1.01836	0.809052	0.927192	0.94084	0.45883	0.758941	16.0757	22.9696	9.14636
K7ELW0	K7ELW0_HUMAN	Protein DJ-1 OS=Homo sapiens GN=PARK7 PE=2 SV=1	30959.4	43475.6	90396.2	70252.7	1.40428	2.91983	2.26919	0.000186234	4.2385e-08	1.49577e-07	5.41868	3.17185	2.90774
Q96RM1	SPR2F_HUMAN	Small proline-rich protein 2F OS=Homo sapiens GN=SPRR2F PE=2 SV=1	52118.5	74130.3	485334	261730	1.42234	9.31213	5.02182	0.332736	1.04589e-06	0.000173283	21.0981	4.09107	12.6135
Q16610	ECM1_HUMAN	Extracellular matrix protein 1 OS=Homo sapiens GN=ECM1 PE=1 SV=2	11776	4939.06	5404.3	5921.97	0.419417	0.458924	0.502884	0.498056	0.512906	0.543477	116.894	57.2128	34.8913
P06731	CEAM5_HUMAN	Carcinoembryonic antigen-related cell adhesion molecule 5 OS=Homo sapiens GN=CEACAM5 PE=1 SV=3	33663.9	35135.7	108542	100448	1.04372	3.22429	2.98386	0.767601	0.000101357	1.73199e-05	14.9165	13.352	7.32426
P31946	1433B_HUMAN	14-3-3 protein beta/alpha OS=Homo sapiens GN=YWHAB PE=1 SV=3	51622.2	59759.4	52239.9	49737.2	1.15763	1.01197	0.963485	0.582127	0.974279	0.911434	40.886	65.3334	59.2914
G3V1R1	G3V1R1_HUMAN	Basic peptide IB-6 OS=Homo sapiens GN=PRB1 PE=2 SV=1	244077	147912	13437.7	20235.5	0.606007	0.055055	0.0829061	0.0154189	0.000164004	0.000205064	10.5799	37.6531	46.6875
P01701	LV103_HUMAN	Ig lambda chain V-I region NEW OS=Homo sapiens PE=1 SV=1	11619	12434.6	11558.4	16402.4	1.0702	0.994787	1.41169	0.373916	0.976477	0.0105813	7.03592	31.6864	13.2369
H0Y7A7	H0Y7A7_HUMAN	Calmodulin (Fragment) OS=Homo sapiens GN=CALM2 PE=2 SV=1	112291	164951	278135	248939	1.46896	2.47692	2.21691	6.29522e-05	0.00608604	4.28006e-05	5.71712	28.7562	10.2148
Q8NBJ4	GOLM1_HUMAN	Golgi membrane protein 1 OS=Homo sapiens GN=GOLM1 PE=1 SV=1	79161.5	54998.4	56614.6	59338.7	0.694761	0.715178	0.74959	0.000332399	0.0429139	0.00114047	7.19126	29.6795	7.26558
J3KPA1	J3KPA1_HUMAN	Cysteine-rich secretory protein 3 OS=Homo sapiens GN=CRISP3 PE=2 SV=1	432174	447154	414106	465346	1.03466	0.958193	1.07676	0.846342	0.811729	0.671304	7.45539	3.91292	7.81889
Q14574	DSC3_HUMAN	Desmocollin-3 OS=Homo sapiens GN=DSC3 PE=1 SV=3	11581.7	11362.8	36889.4	27465.1	0.981099	3.18515	2.37142	0.96928	0.00760618	0.0180411	45.2639	23.0626	7.80469
P06331	HV209_HUMAN	Ig heavy chain V-II region ARH-77 OS=Homo sapiens PE=4 SV=1	22355	52073.5	44386.2	38877.8	2.32938	1.98551	1.73911	5.76887e-06	0.00338786	0.049825	7.03226	20.8975	34.4595
P80748	LV302_HUMAN	Ig lambda chain V-III region LOI OS=Homo sapiens PE=1 SV=1	68920.4	107331	204749	252662	1.55732	2.9708	3.66599	0.00529479	1.13875e-06	1.36884e-06	15.5188	5.8768	7.15202
O43852	CALU_HUMAN	Calumenin OS=Homo sapiens GN=CALU PE=1 SV=2	8656.3	9331.62	9264.61	14354.6	1.07802	1.07027	1.65829	0.844369	0.829095	0.0542362	58.8681	43.0033	21.5285
P01717	LV403_HUMAN	Ig lambda chain V-IV region Hil OS=Homo sapiens PE=1 SV=1	87034.7	103892	168476	205571	1.19368	1.93574	2.36195	0.000723798	6.0288e-07	1.24899e-05	2.68391	3.51685	8.55907
Q5T123	Q5T123_HUMAN	SH3 domain-binding glutamic acid-rich-like protein 3 OS=Homo sapiens GN=SH3BGRL3 PE=2 SV=1	19353.9	14911.7	59513.7	27183.3	0.770474	3.07502	1.40454	0.417554	0.000328364	0.163162	25.8057	9.28468	10.224
P01609	KV117_HUMAN	Ig kappa chain V-I region Scw OS=Homo sapiens PE=1 SV=1	98964.5	37497	19876.4	25300.7	0.378894	0.200843	0.255654	0.173367	0.0762393	0.093418	78.6894	10.7973	9.17028
P35321	SPR1A_HUMAN	Cornifin-A OS=Homo sapiens GN=SPRR1A PE=1 SV=2	27377.7	44764.2	53157.9	45865.3	1.63506	1.94165	1.67528	0.218211	0.0501537	0.0781319	43.5015	25.5632	14.3988
P01613	KV121_HUMAN	Ig kappa chain V-I region Ni OS=Homo sapiens PE=1 SV=1	36036.9	52858.8	92302.7	71211.4	1.4668	2.56134	1.97607	0.0548364	0.000129893	0.00151849	12.6182	3.90217	4.0357
P02042	HBD_HUMAN	Hemoglobin subunit delta OS=Homo sapiens GN=HBD PE=1 SV=2	6327.26	33489.9	95304.7	138267	5.29296	15.0626	21.8526	4.95401e-05	7.61305e-07	1.47254e-09	12.537	8.23203	2.19049
P04208	LV106_HUMAN	Ig lambda chain V-I region WAH OS=Homo sapiens PE=1 SV=1	171944	235938	266617	312727	1.37217	1.5506	1.81877	0.000153852	9.14584e-06	2.13342e-06	4.3836	3.01695	3.65083
P01780	HV319_HUMAN	Ig heavy chain V-III region JON OS=Homo sapiens PE=1 SV=1	22509.1	20844.6	16939.2	27081	0.926052	0.75255	1.20311	0.501852	0.0314028	0.0738075	14.0102	9.70764	7.99398
Q9UBX7	KLK11_HUMAN	Kallikrein-11 OS=Homo sapiens GN=KLK11 PE=1 SV=2	21523.9	32807.2	28099.5	31357.3	1.52422	1.3055	1.45686	0.0440859	0.164137	0.0190894	22.4663	23.676	11.7811
R4GN49	R4GN49_HUMAN	Protein S100-A2 OS=Homo sapiens GN=S100A2 PE=4 SV=1	21895	41821.9	74604.4	74819	1.91011	3.40737	3.41716	0.00325153	0.00162746	4.00378e-05	9.34658	24.0474	8.71449
P80511	S10AC_HUMAN	Protein S100-A12 OS=Homo sapiens GN=S100A12 PE=1 SV=2	779.535	4561.24	5967.66	10850.9	5.85123	7.65541	13.9197	0.0348402	0.00724444	0.000100824	60.8588	43.4721	20.3629
P80723	BASP1_HUMAN	Brain acid soluble protein 1 OS=Homo sapiens GN=BASP1 PE=1 SV=2	11704.4	9301.08	19207.5	15269	0.794663	1.64105	1.30455	0.724202	0.177551	0.507198	92.2444	5.79927	17.2478
J3QQX2	J3QQX2_HUMAN	Rho GDP-dissociation inhibitor 1 OS=Homo sapiens GN=ARHGDIA PE=2 SV=1	10129.1	30993.1	35797.1	38884	3.05981	3.53409	3.83884	0.00225943	0.000888071	0.000217118	15.2825	14.2376	7.24568
P01040	CYTA_HUMAN	Cystatin-A OS=Homo sapiens GN=CSTA PE=1 SV=1	17232.2	10590.6	25515.6	11942	0.614579	1.48069	0.693003	0.117499	0.0246373	0.418271	51.8686	11.231	93.8328
E9PDB2	E9PDB2_HUMAN	Malate dehydrogenase, mitochondrial OS=Homo sapiens GN=MDH2 PE=2 SV=1	6792.85	3397.27	12212.6	11151	0.500125	1.79785	1.64157	0.146708	0.0300813	0.194278	59.3482	12.0262	43.0445
Q16651	PRSS8_HUMAN	Prostasin OS=Homo sapiens GN=PRSS8 PE=1 SV=1	22706.6	35190.4	37271	49321.3	1.54979	1.64142	2.17212	0.024633	0.00442303	0.00020434	15.8088	5.36056	4.57719
P15515	HIS1_HUMAN	Histatin-1 OS=Homo sapiens GN=HTN1 PE=1 SV=2	286534	304111	13483.5	48494.2	1.06134	0.0470572	0.169244	0.5995	8.47056e-05	0.000196504	8.18436	15.8745	19.8582
J3KMY5	J3KMY5_HUMAN	Epididymal secretory protein E1 OS=Homo sapiens GN=NPC2 PE=2 SV=1	14589.6	30282.1	39738	40479.7	2.07559	2.72372	2.77456	0.0205305	0.000943945	0.00065263	21.9306	8.98383	6.67749
Q9UKR3	KLK13_HUMAN	Kallikrein-13 OS=Homo sapiens GN=KLK13 PE=1 SV=1	24775.1	5521.96	32806.2	31140.1	0.222884	1.32416	1.25691	0.118173	0.482076	0.569751	17.9124	11.5488	5.69284
P17931	LEG3_HUMAN	Galectin-3 OS=Homo sapiens GN=LGALS3 PE=1 SV=5	3592.18	7897.16	7596.25	7302.39	2.19843	2.11466	2.03286	0.126792	0.275917	0.0665003	48.5533	78.699	19.7531
P06310	KV206_HUMAN	Ig kappa chain V-II region RPMI 6410 OS=Homo sapiens PE=4 SV=1	30220.8	118624	47690.7	101262	3.92525	1.57808	3.35075	0.000101047	0.0918733	0.000746982	8.94693	12.6081	15.3392
P22314	UBA1_HUMAN	Ubiquitin-like modifier-activating enzyme 1 OS=Homo sapiens GN=UBA1 PE=1 SV=3	62256.8	24412.5	17865.7	12261.3	0.392125	0.286968	0.196947	0.533733	0.441038	0.388698	162.239	12.9881	10.3654
P01743	HV102_HUMAN	Ig heavy chain V-I region HG3 OS=Homo sapiens PE=4 SV=1	25133.5	90277.8	79129.2	67527.9	3.59193	3.14836	2.68677	1.88875e-07	4.36131e-05	4.06761e-05	3.81273	12.2101	10.6048
E9PR17	E9PR17_HUMAN	CD59 glycoprotein OS=Homo sapiens GN=CD59 PE=2 SV=1	118795	93271	169988	136268	0.785142	1.43093	1.14708	0.336669	0.0390664	0.407505	33.6645	6.20242	8.54648
E5RFX6	E5RFX6_HUMAN	Serine protease inhibitor Kazal-type 7 OS=Homo sapiens GN=SPINK7 PE=2 SV=1	26405.5	19147	82665.9	32817.3	0.725114	3.13063	1.24282	7.08713e-05	1.52491e-06	0.00208423	6.55011	7.22183	7.12967
P01714	LV301_HUMAN	Ig lambda chain V-III region SH OS=Homo sapiens PE=1 SV=1	29821.5	64007.1	239920	80004.9	2.14634	8.0452	2.6828	8.3339e-05	1.0012e-06	8.45252e-05	7.08073	8.40766	11.3514
H0YN26	H0YN26_HUMAN	Acidic leucine-rich nuclear phosphoprotein 32 family member A OS=Homo sapiens GN=ANP32A PE=2 SV=1	3089.72	1584.48	1314.96	1720.83	0.512823	0.425592	0.556954	0.357489	0.256447	0.439264	74.7936	40.8121	104.044
G3V3E6	G3V3E6_HUMAN	ERO1-like protein alpha OS=Homo sapiens GN=ERO1L PE=2 SV=1	16945.3	8956	8467.74	11215.6	0.528523	0.499709	0.661868	0.33472	0.287057	0.453331	59.901	31.8797	8.75697
B4DL57	B4DL57_HUMAN	Transmembrane protease serine 11D catalytic chain OS=Homo sapiens GN=TMPRSS11D PE=2 SV=1	34324.5	41038.8	37175.7	31651.7	1.19561	1.08307	0.922131	0.44487	0.637214	0.791488	30.6555	12.1456	51.1791
P01602	KV110_HUMAN	Ig kappa chain V-I region HK102 (Fragment) OS=Homo sapiens GN=IGKV1-5 PE=4 SV=1	2951.54	5417.94	8818.19	6107.52	1.83563	2.98766	2.06926	0.250945	0.0306446	0.0234902	69.9997	46.3564	31.4365
P00390	GSHR_HUMAN	Glutathione reductase, mitochondrial OS=Homo sapiens GN=GSR PE=1 SV=2	61645.2	53147.7	24924.1	30866.9	0.862154	0.404315	0.500718	0.87006	0.392537	0.488357	117.598	75.4129	99.9961
K7ERI9	K7ERI9_HUMAN	Truncated apolipoprotein C-I (Fragment) OS=Homo sapiens GN=APOC1 PE=2 SV=1	1823.24	3736.1	8430.01	10990.6	2.04915	4.62364	6.02805	0.257485	0.0356988	0.0134995	78.813	57.2786	47.6537
P35579	MYH9_HUMAN	Myosin-9 OS=Homo sapiens GN=MYH9 PE=1 SV=4	33563.1	18361.5	30211.5	40154.9	0.547075	0.900141	1.1964	0.377279	0.84803	0.695261	14.9835	35.1463	10.7403
P18206	VINC_HUMAN	Vinculin OS=Homo sapiens GN=VCL PE=1 SV=4	20406.8	23343.5	25243.2	17223.1	1.14391	1.237	0.843988	0.565786	0.538496	0.386162	35.8513	55.5435	27.8489
P52907	CAZA1_HUMAN	F-actin-capping protein subunit alpha-1 OS=Homo sapiens GN=CAPZA1 PE=1 SV=3	64709.9	21629.1	11705.3	16199.5	0.334246	0.180889	0.250341	0.211707	0.126276	0.157035	78.1559	62.1696	57.2715
P61586	RHOA_HUMAN	Transforming protein RhoA OS=Homo sapiens GN=RHOA PE=1 SV=1	5072.94	13489.4	20783.1	23930.4	2.65908	4.09686	4.71727	0.00167564	0.00214562	0.000799228	19.0273	28.1709	24.235
P15311	EZRI_HUMAN	Ezrin OS=Homo sapiens GN=EZR PE=1 SV=4	7878.57	11461.3	12636	19544.5	1.45475	1.60385	2.48072	0.10304	0.0405373	0.00251855	7.43811	3.45369	15.205
O43278	SPIT1_HUMAN	Kunitz-type protease inhibitor 1 OS=Homo sapiens GN=SPINT1 PE=1 SV=2	8140.73	9833.56	14222.1	10007.4	1.20795	1.74703	1.2293	0.622478	0.0937185	0.550266	48.6731	29.5609	38.8775
P47756	CAPZB_HUMAN	F-actin-capping protein subunit beta OS=Homo sapiens GN=CAPZB PE=1 SV=4	62977.4	3933.87	7253.4	10135.3	0.0624648	0.115175	0.160936	0.143506	0.163318	0.182779	52.0866	9.62962	12.023
P17174	AATC_HUMAN	Aspartate aminotransferase, cytoplasmic OS=Homo sapiens GN=GOT1 PE=1 SV=3	638.195	1612.88	6339.67	3682.9	2.52725	9.93376	5.77081	0.0207371	7.59051e-06	0.0444612	35.6757	12.0457	64.9152
P14174	MIF_HUMAN	Macrophage migration inhibitory factor OS=Homo sapiens GN=MIF PE=1 SV=4	11995.1	37411.7	128936	93604.3	3.1189	10.749	7.80351	2.49432e-05	3.907e-06	7.17124e-07	3.33074	10.9206	6.88499
P33241	LSP1_HUMAN	Lymphocyte-specific protein 1 OS=Homo sapiens GN=LSP1 PE=1 SV=1	59287.3	46396.6	25112.6	20955.1	0.782572	0.423575	0.35345	0.501523	0.0966438	0.0750382	23.851	21.2143	45.9346
P15104	GLNA_HUMAN	Glutamine synthetase OS=Homo sapiens GN=GLUL PE=1 SV=4	13122.3	14170.6	45372	33881.9	1.07989	3.45764	2.58201	0.894357	0.0037589	0.137717	80.0763	21.7902	65.1826
P68032	ACTC_HUMAN	Actin, alpha cardiac muscle 1 OS=Homo sapiens GN=ACTC1 PE=1 SV=1	375379	803490	868059	1.25492e+06	2.14048	2.31249	3.34309	1.60948e-05	4.44063e-06	3.90457e-07	5.24394	3.78744	4.12847
K7ELL7	K7ELL7_HUMAN	Glucosidase 2 subunit beta OS=Homo sapiens GN=PRKCSH PE=2 SV=1	6117.45	8574.99	28354.6	20607.3	1.40173	4.63504	3.36862	0.318431	1.9518e-05	0.00539245	34.4577	4.81562	28.6497
K7EIV0	K7EIV0_HUMAN	Calpain small subunit 1 (Fragment) OS=Homo sapiens GN=CAPNS1 PE=2 SV=2	28672.8	17483.9	23288.2	19802.7	0.609774	0.812205	0.690643	0.29981	0.609463	0.398127	24.296	22.9945	15.571
Q9BZG9	LYNX1_HUMAN	Ly-6/neurotoxin-like protein 1 OS=Homo sapiens GN=LYNX1 PE=1 SV=3	6808.6	7449.12	23895.2	16990.7	1.09407	3.50956	2.49548	0.856081	0.00368967	0.0322896	51.9853	20.6667	28.3115
E9PNN6	E9PNN6_HUMAN	Aldehyde dehydrogenase, dimeric NADP-preferring OS=Homo sapiens GN=ALDH3A1 PE=2 SV=1	5472.56	8883.42	33583.6	18379.7	1.62327	6.13673	3.35852	0.0254111	9.51818e-05	0.00471137	20.1457	17.7494	31.1353
D6RHI9	D6RHI9_HUMAN	Ribonuclease T2 (Fragment) OS=Homo sapiens GN=RNASET2 PE=2 SV=1	9962.51	11749.7	14933.4	14924.3	1.17939	1.49896	1.49805	0.430222	0.00614903	0.0115809	32.2865	10.1929	13.7092
Q9BRA2	TXD17_HUMAN	Thioredoxin domain-containing protein 17 OS=Homo sapiens GN=TXNDC17 PE=1 SV=1	3845.78	7859.17	20958.1	14940.6	2.04358	5.44963	3.88492	0.0261094	1.99481e-05	0.000203711	15.724	6.96864	8.84309
P29373	RABP2_HUMAN	Cellular retinoic acid-binding protein 2 OS=Homo sapiens GN=CRABP2 PE=1 SV=2	14990.8	28082.9	20144	40338.3	1.87334	1.34376	2.69086	0.3439	0.359819	0.141122	83.2523	11.1547	69.7698
P01008	ANT3_HUMAN	Antithrombin-III OS=Homo sapiens GN=SERPINC1 PE=1 SV=1	74183.8	12464.4	16547.9	18513.6	0.16802	0.223067	0.249565	0.0113592	0.0142426	0.0166048	48.8685	7.54952	14.0087
P04220	MUCB_HUMAN	Ig mu heavy chain disease protein OS=Homo sapiens PE=1 SV=1	8273.3	26535.7	43341.8	43150.8	3.20739	5.23876	5.21567	0.031749	0.00531546	0.000256822	43.4598	35.1465	15.3398
Q5W0H4	Q5W0H4_HUMAN	Translationally-controlled tumor protein OS=Homo sapiens GN=TPT1 PE=1 SV=1	8461.28	8881.53	41481.3	24173.1	1.04967	4.90249	2.8569	0.895068	6.451e-06	0.00057242	61.5615	8.69392	16.0802
P11684	UTER_HUMAN	Uteroglobin OS=Homo sapiens GN=SCGB1A1 PE=1 SV=1	13567.7	52038.8	525878	71279.6	3.8355	38.7597	5.25364	5.67577e-07	3.19129e-07	4.87259e-07	6.31853	8.01451	6.96606
Q14CN2	CLCA4_HUMAN	Calcium-activated chloride channel regulator 4 OS=Homo sapiens GN=CLCA4 PE=1 SV=2	7790.92	11465.8	32619.1	22280.5	1.47169	4.1868	2.8598	0.0107027	1.62509e-06	4.38477e-06	17.0747	8.11576	8.06295
Q6MZM9	CD040_HUMAN	Uncharacterized protein C4orf40 OS=Homo sapiens GN=C4orf40 PE=1 SV=1	35224.5	46760.8	19654.1	18831	1.32751	0.557966	0.534601	0.0587405	0.0130735	0.0284935	16.3397	32.2164	50.6257
P04280	PRP1_HUMAN	REVERSED Basic salivary proline-rich protein 1 OS=Homo sapiens GN=PRB1 PE=1 SV=2	181867	171811	36118.5	16145.2	0.944711	0.198599	0.0887752	0.890916	0.0293431	0.0176249	56.1786	19.84	15.1369
P02533	K1C14_HUMAN	Keratin, type I cytoskeletal 14 OS=Homo sapiens GN=KRT14 PE=1 SV=4	11371.6	5975.58	17109.8	26625.6	0.525484	1.50461	2.34141	0.291929	0.226954	0.0110464	74.7916	13.5919	7.10173
P21128	ENDOU_HUMAN	Poly(U)-specific endoribonuclease OS=Homo sapiens GN=ENDOU PE=1 SV=2	49051.6	11791.8	11965.6	12995.3	0.240395	0.243939	0.264931	0.0298854	0.0282515	0.0339278	50.1281	23.8923	46.9953
P13639	EF2_HUMAN	Elongation factor 2 OS=Homo sapiens GN=EEF2 PE=1 SV=4	32813.1	8138.45	8984.81	8463.29	0.248024	0.273817	0.257924	0.204239	0.21623	0.207765	42.4077	8.15392	14.883
H3BLV0	H3BLV0_HUMAN	Complement decay-accelerating factor (Fragment) OS=Homo sapiens GN=CD55 PE=4 SV=1	6156.72	4625.08	16811.8	11431.2	0.751225	2.73064	1.85671	0.444602	4.89308e-05	0.356174	78.9043	11.2485	92.0431
B8ZZL8	B8ZZL8_HUMAN	10 kDa heat shock protein, mitochondrial OS=Homo sapiens GN=HSPE1 PE=2 SV=1	50225.2	19544.8	26792.5	15547.6	0.389144	0.533448	0.309558	0.133852	0.171562	0.0661575	95.7668	10.3407	46.8845
P01619	KV301_HUMAN	Ig kappa chain V-III region B6 OS=Homo sapiens PE=1 SV=1	1773.72	3229.17	6857.57	3763.28	1.82056	3.8662	2.12169	0.349041	4.2163e-05	0.145867	88.4894	13.6336	63.0122
P61158	ARP3_HUMAN	Actin-related protein 3 OS=Homo sapiens GN=ACTR3 PE=1 SV=3	5582.43	3797.05	7192.47	24608.6	0.680178	1.28841	4.40823	0.531931	0.699101	0.0417272	12.0075	81.3474	55.808
B9A041	B9A041_HUMAN	Malate dehydrogenase, cytoplasmic OS=Homo sapiens GN=MDH1 PE=2 SV=1	5974.8	10257.2	45579.9	33398.5	1.71675	7.62869	5.5899	0.319795	1.13639e-05	5.9589e-05	59.9594	7.31886	7.23256
C9JGI3	C9JGI3_HUMAN	Thymidine phosphorylase (Fragment) OS=Homo sapiens GN=TYMP PE=2 SV=1	13563.4	13796.1	8198.86	6994.62	1.01716	0.604482	0.515697	0.984417	0.534511	0.458077	116.461	11.9237	45.8073
P40199	CEAM6_HUMAN	Carcinoembryonic antigen-related cell adhesion molecule 6 OS=Homo sapiens GN=CEACAM6 PE=1 SV=3	4379.73	8397.12	20714.4	15620.4	1.91727	4.72961	3.56651	0.0764918	3.49724e-05	0.000133829	35.445	9.24527	7.87941
P01611	KV119_HUMAN	Ig kappa chain V-I region Wes OS=Homo sapiens PE=1 SV=1	17918.2	32411.4	36138.5	39963.5	1.80885	2.01686	2.23033	9.62867e-05	0.000983984	7.50125e-07	7.60223	15.9416	1.6035
P04430	KV122_HUMAN	Ig kappa chain V-I region BAN OS=Homo sapiens PE=1 SV=1	6370	10044.3	11739.7	25039.9	1.57681	1.84296	3.93091	0.347494	0.303045	0.00144582	35.6562	61.2699	9.85361
P07476	INVO_HUMAN	Involucrin OS=Homo sapiens GN=IVL PE=1 SV=2	9610.25	6890.03	5026.93	8021.63	0.716946	0.52308	0.834696	0.0178198	0.000881312	0.0256213	22.1807	26.3982	10.1723
P04196	HRG_HUMAN	Histidine-rich glycoprotein OS=Homo sapiens GN=HRG PE=1 SV=1	4079.07	5499.85	6276.76	10048.8	1.34831	1.53877	2.4635	0.510328	0.176534	0.00606276	62.0926	29.4014	18.5541
P04003	C4BPA_HUMAN	C4b-binding protein alpha chain OS=Homo sapiens GN=C4BPA PE=1 SV=2	441.778	1985.02	1619.7	4655.72	4.49326	3.66633	10.5386	0.229244	0.0518735	0.0138629	115.011	56.6512	52.2132
O14745	NHRF1_HUMAN	Na(+)/H(+) exchange regulatory cofactor NHE-RF1 OS=Homo sapiens GN=SLC9A3R1 PE=1 SV=4	109467	24687.6	6429.27	13756.2	0.225526	0.0587326	0.125665	0.00116269	2.67273e-05	0.000389135	93.593	9.35115	145.556
H3BP42	H3BP42_HUMAN	Apoptosis-associated speck-like protein-containing a CARD (Fragment) OS=Homo sapiens GN=PYCARD PE=2 SV=1	1201.98	3231.36	1365.84	3250.16	2.68835	1.13632	2.704	0.0592133	0.832024	0.13204	46.3971	86.108	66.8505
F5H6X6	F5H6X6_HUMAN	Neutral alpha-glucosidase AB OS=Homo sapiens GN=GANAB PE=2 SV=1	2812.07	7379.72	17356.6	12165	2.62431	6.1722	4.32601	0.0954943	5.42585e-05	0.0428945	52.4742	7.94636	56.3638
Q06323	PSME1_HUMAN	Proteasome activator complex subunit 1 OS=Homo sapiens GN=PSME1 PE=1 SV=1	24386.3	48737	61622.6	52247.6	1.99854	2.52694	2.1425	0.174738	0.120785	0.344997	63.2339	65.857	103.159
B4DUW4	B4DUW4_HUMAN	Small ubiquitin-related modifier 3 OS=Homo sapiens GN=SUMO3 PE=2 SV=1	24137.4	14396.3	16612.6	8936.55	0.596433	0.688251	0.370237	0.579627	0.635729	0.359401	97.9005	7.66427	61.0977
Q15847	ADIRF_HUMAN	Adipogenesis regulatory factor OS=Homo sapiens GN=ADIRF PE=1 SV=1	725.158	4361.52	761.125	1407.97	6.01458	1.0496	1.94161	0.187203	0.930811	0.22023	111.386	78.6673	60.4013
B4DQ68	B4DQ68_HUMAN	Calcineurin-like phosphoesterase domain-containing protein 1 OS=Homo sapiens GN=CPPED1 PE=2 SV=1	4572.87	5315.51	5939.91	3438.1	1.1624	1.29895	0.751847	0.781103	0.643649	0.63733	48.7863	58.685	35.8795
E9PL57	E9PL57_HUMAN	Protein NEDD8-MDP1 (Fragment) OS=Homo sapiens GN=NEDD8-MDP1 PE=2 SV=1	13507.9	13996.5	29920.8	17303	1.03617	2.21507	1.28096	0.79624	2.25306e-05	0.125459	20.7676	5.88551	21.2641
Q9Y5Z4	HEBP2_HUMAN	Heme-binding protein 2 OS=Homo sapiens GN=HEBP2 PE=1 SV=1	44718.8	10717.4	15773.9	12661.2	0.239663	0.352734	0.283128	0.0846013	0.122889	0.0943223	63.6659	8.10325	15.4733
Q9Y624	JAM1_HUMAN	Junctional adhesion molecule A OS=Homo sapiens GN=F11R PE=1 SV=1	465353	438208	14791.2	7131.73	0.941669	0.031785	0.0153254	0.937318	0.178866	0.172473	67.7491	126.003	22.3975
P51858	HDGF_HUMAN	Hepatoma-derived growth factor OS=Homo sapiens GN=HDGF PE=1 SV=1	2110.8	4392.15	5572.71	5535	2.08079	2.64009	2.62223	0.0272734	0.0227429	0.0137163	18.2203	32.8356	26.304
K7ENT6	K7ENT6_HUMAN	Tropomyosin alpha-4 chain (Fragment) OS=Homo sapiens GN=TPM4 PE=2 SV=1	3611.61	3533.67	11982.5	9249.33	0.97842	3.31779	2.561	0.97196	0.00226757	0.0141312	85.5766	11.5408	14.9508
B7ZKJ8	B7ZKJ8_HUMAN	35 kDa inter-alpha-trypsin inhibitor heavy chain H4 OS=Homo sapiens GN=ITIH4 PE=2 SV=1	7079.54	14884.4	21099	41642.1	2.10245	2.98028	5.88203	0.151794	0.000815819	2.64687e-05	59.6854	14.2115	11.9749
P01019	ANGT_HUMAN	Angiotensinogen OS=Homo sapiens GN=AGT PE=1 SV=1	3152.55	11065.4	11741.4	17703.4	3.50998	3.72442	5.61557	0.0276973	2.20053e-06	1.21917e-06	48.9842	5.03405	7.24203
E7ESM9	E7ESM9_HUMAN	Calpastatin OS=Homo sapiens GN=CAST PE=2 SV=1	2734.57	3244.3	7370.61	5740.88	1.1864	2.69535	2.09938	0.496867	0.000229118	0.0233801	43.0844	15.8679	34.5232
O00748	EST2_HUMAN	Cocaine esterase OS=Homo sapiens GN=CES2 PE=1 SV=1	351278	38977.6	27991.8	21838	0.110959	0.0796856	0.0621673	0.0539564	0.0472783	0.0443483	69.1226	9.8448	13.8998
G3V1D3	G3V1D3_HUMAN	Dipeptidyl peptidase 3 OS=Homo sapiens GN=DPP3 PE=2 SV=1	4287.57	3755.85	10842.5	7182.32	0.875985	2.52882	1.67515	0.802703	0.0149418	0.176734	41.8209	9.08546	6.1055
P07996	TSP1_HUMAN	Thrombospondin-1 OS=Homo sapiens GN=THBS1 PE=1 SV=2	19785.8	15826.6	17639.2	10599.2	0.799898	0.891509	0.535697	0.806577	0.87996	0.433628	141.129	95.4838	43.2104
O75882	ATRN_HUMAN	Attractin OS=Homo sapiens GN=ATRN PE=1 SV=2	22984.1	11624.9	9674.57	3830.26	0.505779	0.420924	0.166648	0.0534793	0.0116216	0.00195139	60.6777	40.2969	96.0913
P53634	CATC_HUMAN	Dipeptidyl peptidase 1 OS=Homo sapiens GN=CTSC PE=1 SV=2	2965.63	6219.94	10724	9659.79	2.09734	3.61609	3.25724	0.0656328	0.000345411	0.000458499	42.3215	16.4312	15.743
P01771	HV310_HUMAN	Ig heavy chain V-III region HIL OS=Homo sapiens PE=1 SV=1	22932.1	78294.6	61665.5	51002.6	3.41419	2.68905	2.22407	0.000259104	0.00232814	0.00381476	17.883	24.1658	23.0295
J3KNB4	J3KNB4_HUMAN	Cathelicidin antimicrobial peptide OS=Homo sapiens GN=CAMP PE=2 SV=1	18471.5	8517.31	14360.8	23750.3	0.461105	0.777455	1.28578	0.222333	0.62501	0.495084	36.2276	49.5056	11.1522
H7C3T4	H7C3T4_HUMAN	Peroxiredoxin-4 (Fragment) OS=Homo sapiens GN=PRDX4 PE=4 SV=1	3654.93	8683.81	5940.38	5402.39	2.37591	1.6253	1.47811	0.128266	0.359064	0.417913	52.7084	52.1942	39.586
P19827	ITIH1_HUMAN	Inter-alpha-trypsin inhibitor heavy chain H1 OS=Homo sapiens GN=ITIH1 PE=1 SV=3	5781.95	3272.75	8620.3	7666.36	0.566028	1.4909	1.32591	0.257892	0.466772	0.322915	65.7058	75.0927	11.3023
F5H8K9	F5H8K9_HUMAN	Keratin, type II cytoskeletal 4 OS=Homo sapiens GN=KRT4 PE=2 SV=1	6628.25	3876.43	5249.9	10676.6	0.584834	0.79205	1.61077	0.445174	0.6973	0.248385	65.5141	49.2085	10.2116
Q9UHL4	DPP2_HUMAN	Dipeptidyl peptidase 2 OS=Homo sapiens GN=DPP7 PE=1 SV=3	31375	11196.2	15758.3	10536.3	0.356851	0.502258	0.335819	0.0926772	0.192576	0.0734064	125.784	98.972	120.199
H0Y5H9	H0Y5H9_HUMAN	Serpin B4 (Fragment) OS=Homo sapiens GN=SERPINB4 PE=3 SV=1	6309.85	14117	44761.9	27516	2.23729	7.09397	4.3608	0.0180761	0.000602574	0.0082674	20.9787	24.7634	37.3127
B4DGK1	B4DGK1_HUMAN	Cytosolic carboxypeptidase 6 OS=Homo sapiens GN=AGBL4 PE=2 SV=1	19106.5	25431	2960.1	8339.3	1.33101	0.154926	0.436464	0.544888	0.128798	0.301074	29.591	70.3204	65.8558
E9PAQ1	E9PAQ1_HUMAN	Properdin OS=Homo sapiens GN=CFP PE=2 SV=1	17415.1	10224.7	3968.24	3247.82	0.587119	0.227863	0.186495	0.0870192	6.2332e-05	5.36018e-05	65.9419	46.1827	59.6281
Q9UBR2	CATZ_HUMAN	Cathepsin Z OS=Homo sapiens GN=CTSZ PE=1 SV=1	13016.9	12473.6	15786.5	21054.7	0.95826	1.21277	1.61749	0.823422	0.00350891	0.000298326	36.4245	3.65901	8.95178
K7ERZ3	K7ERZ3_HUMAN	Perilipin-3 (Fragment) OS=Homo sapiens GN=PLIN3 PE=4 SV=1	3721.18	8498.89	4843.6	9884.01	2.28392	1.30163	2.65614	0.0106575	0.668258	0.00038441	24.4337	97.533	6.89941
P27348	1433T_HUMAN	14-3-3 protein theta OS=Homo sapiens GN=YWHAQ PE=1 SV=1	19810.9	18581.3	72031.4	46458.3	0.937934	3.63594	2.34508	0.848992	0.000155721	0.00834636	3.71259	2.09123	13.2531
