# Supplementary material for: Phenotyping multiple subsets in Sjögren’s syndrome: a salivary proteomic SWATH-MS approach towards precision medicine
Source: Clin Proteomics. 2019 Jun 20;16:26. doi: 10.1186/s12014-019-9245-1 (PMC6587286; doi:10.1186/s12014-019-9245-1)
Supplement: Supplementary file 3 — Additional file 3: Table S3. Differentially expressed proteins found in common between High Focus/Normal Flow, High Focus/ Low Flow and Low Focus/Low Flow groups. Fold changes were showed per each protein. [file 12014_2019_9245_MOESM3_ESM.xlsx]

## Sheet: Table S3
Additional file 3: Table S3. Differentially expressed proteins found in common between the three stages of Sjogren's disease. Fold changes were showed per each protein
Protein Name	AC	FC (HighFocus/NormalFlow)	FC (HighFocus/LowFlow)	FC (LowFocus/LowFlow)
Lactotransferrin OS=Homo sapiens GN=LTF PE=1 SV=6	P02788	2.98839	15.7779	2.04663
Alpha-2-macroglobulin OS=Homo sapiens GN=A2M PE=1 SV=3	P01023	2.06127	2.1749	3.39742
Alpha-2-macroglobulin-like protein 1 OS=Homo sapiens GN=A2ML1 PE=1 SV=3	A8K2U0	2.22017	3.86039	4.38777
Alpha-enolase OS=Homo sapiens GN=ENO1 PE=1 SV=2	P06733	2.46962	5.74142	4.36327
Plastin-2 OS=Homo sapiens GN=LCP1 PE=1 SV=6	P13796	2.04802	2.28313	3.2637
78 kDa glucose-regulated protein OS=Homo sapiens GN=HSPA5 PE=1 SV=2	P11021	2.57988	6.25169	4.94237
Heat shock 70 kDa protein 1A/1B OS=Homo sapiens GN=HSPA1A PE=1 SV=5	P08107	2.20659	4.13403	3.48695
Hemoglobin subunit beta OS=Homo sapiens GN=HBB PE=1 SV=2	P68871	3.28703	10.0005	11.2399
Matrix metalloproteinase-9 OS=Homo sapiens GN=MMP9 PE=1 SV=3	P14780	2.46902	3.76312	3.94561
Hemopexin OS=Homo sapiens GN=HPX PE=1 SV=2	P02790	2.25059	3.79332	6.01797
Ig gamma-1 chain C region OS=Homo sapiens GN=IGHG1 PE=1 SV=1	P01857	6.49277	8.50537	7.74427
Galectin-3-binding protein OS=Homo sapiens GN=LGALS3BP PE=1 SV=1	Q08380	2.56878	2.65821	2.78412
Heat shock cognate 71 kDa protein OS=Homo sapiens GN=HSPA8 PE=1 SV=1	P11142	2.48557	4.96735	4.0457
Transketolase OS=Homo sapiens GN=TKT PE=2 SV=1	B4E022	2.00097	5.37989	3.94074
Alpha-actinin-4 OS=Homo sapiens GN=ACTN4 PE=1 SV=2	O43707	2.16123	5.21195	5.40558
Ig lambda-2 chain C regions OS=Homo sapiens GN=IGLC2 PE=1 SV=1	P0CG05	2.1736	2.51647	3.47197
Neutrophil gelatinase-associated lipocalin OS=Homo sapiens GN=LCN2 PE=2 SV=1	H9KV70	2.81981	5.45433	4.08653
Hemoglobin subunit alpha OS=Homo sapiens GN=HBA1 PE=1 SV=2	P69905	3.03109	10.7608	11.3881
Profilin-1 OS=Homo sapiens GN=PFN1 PE=1 SV=2	P07737	2.88504	2.5111	3.65419
L-lactate dehydrogenase A chain OS=Homo sapiens GN=LDHA PE=1 SV=2	P00338	2.57621	5.40175	4.90796
Leukocyte elastase inhibitor OS=Homo sapiens GN=SERPINB1 PE=1 SV=1	P30740	2.54269	2.64537	2.54327
Phosphoglycerate mutase 1 OS=Homo sapiens GN=PGAM1 PE=1 SV=2	P18669	2.35149	4.58827	5.56938
Protein S100-A8 OS=Homo sapiens GN=S100A8 PE=1 SV=1	P05109	4.43938	10.7541	7.5282
Protein S100-A9 OS=Homo sapiens GN=S100A9 PE=1 SV=1	P06702	3.00913	6.06243	4.2125
Histone H2A.J OS=Homo sapiens GN=H2AFJ PE=1 SV=1	Q9BTM1	3.05857	36.8733	13.7997
Adenylyl cyclase-associated protein 1 OS=Homo sapiens GN=CAP1 PE=1 SV=5	Q01518	3.53578	4.87502	5.5092
Serpin B3 OS=Homo sapiens GN=SERPINB3 PE=1 SV=2	P29508	2.60286	3.36711	4.55902
Ig kappa chain V-III region VG (Fragment) OS=Homo sapiens PE=1 SV=1	P04433	2.31569	4.56407	2.8644
Myeloblastin OS=Homo sapiens GN=PRTN3 PE=1 SV=3	P24158	3.51917	2.7478	4.87488
Vimentin OS=Homo sapiens GN=VIM PE=1 SV=4	P08670	2.98985	5.85176	5.97315
Ig heavy chain V-III region BRO OS=Homo sapiens PE=1 SV=1	P01766	3.19679	2.24538	2.35052
Glucose-6-phosphate isomerase OS=Homo sapiens GN=GPI PE=1 SV=4	P06744	4.74165	9.83658	7.22593
Azurocidin OS=Homo sapiens GN=AZU1 PE=1 SV=3	P20160	2.85437	6.70545	4.74487
Lysozyme C OS=Homo sapiens GN=LYZ PE=1 SV=1	P61626	3.39006	5.8684	3.36483
Cadherin-1 OS=Homo sapiens GN=CDH1 PE=1 SV=3	P12830	2.158	6.0156	5.43476
Ig gamma-2 chain C region OS=Homo sapiens GN=IGHG2 PE=1 SV=2	P01859	2.73464	4.00976	4.59284
Ig kappa chain V-IV region B17 OS=Homo sapiens PE=2 SV=1	P06314	3.04758	2.81142	3.70584
Ig heavy chain V-III region GAL OS=Homo sapiens PE=1 SV=1	P01781	3.11379	2.59799	2.46874
Zymogen granule protein 16 homolog B OS=Homo sapiens GN=ZG16B PE=1 SV=3	Q96DA0	3.38694	2.03074	2.85547
Myosin light polypeptide 6 OS=Homo sapiens GN=MYL6 PE=2 SV=1	B7Z6Z4	2.26284	2.60123	4.7492
Hemoglobin subunit delta OS=Homo sapiens GN=HBD PE=1 SV=2	P02042	5.29296	15.0626	21.8526
Protein S100-A12 OS=Homo sapiens GN=S100A12 PE=1 SV=2	P80511	5.85123	7.65541	13.9197
Rho GDP-dissociation inhibitor 1 OS=Homo sapiens GN=ARHGDIA PE=2 SV=1	J3QQX2	3.05981	3.53409	3.83884
Epididymal secretory protein E1 OS=Homo sapiens GN=NPC2 PE=2 SV=1	J3KMY5	2.07559	2.72372	2.77456
Ig heavy chain V-I region HG3 OS=Homo sapiens PE=4 SV=1	P01743	3.59193	3.14836	2.68677
Ig lambda chain V-III region SH OS=Homo sapiens PE=1 SV=1	P01714	2.14634	8.0452	2.6828
Transforming protein RhoA OS=Homo sapiens GN=RHOA PE=1 SV=1	P61586	2.65908	4.09686	4.71727
Aspartate aminotransferase, cytoplasmic OS=Homo sapiens GN=GOT1 PE=1 SV=3	P17174	2.52725	9.93376	5.77081
Macrophage migration inhibitory factor OS=Homo sapiens GN=MIF PE=1 SV=4	P14174	3.1189	10.749	7.80351
Actin, alpha cardiac muscle 1 OS=Homo sapiens GN=ACTC1 PE=1 SV=1	P68032	2.14048	2.31249	3.34309
Thioredoxin domain-containing protein 17 OS=Homo sapiens GN=TXNDC17 PE=1 SV=1	Q9BRA2	2.04358	5.44963	3.88492
Ig mu heavy chain disease protein OS=Homo sapiens PE=1 SV=1	P04220	3.20739	5.23876	5.21567
Uteroglobin OS=Homo sapiens GN=SCGB1A1 PE=1 SV=1	P11684	3.8355	38.7597	5.25364
Hepatoma-derived growth factor OS=Homo sapiens GN=HDGF PE=1 SV=1	P51858	2.08079	2.64009	2.62223
Angiotensinogen OS=Homo sapiens GN=AGT PE=1 SV=1	P01019	3.50998	3.72442	5.61557
Ig heavy chain V-III region HIL OS=Homo sapiens PE=1 SV=1	P01771	3.41419	2.68905	2.22407
Serpin B4 (Fragment) OS=Homo sapiens GN=SERPINB4 PE=3 SV=1	H0Y5H9	2.23729	7.09397	4.3608
Salivary acidic proline-rich phosphoprotein 1/2 OS=Homo sapiens GN=PRH1 PE=1 SV=2	P02810	0.446098	0.0393143	0.0808182
Cystatin-D OS=Homo sapiens GN=CST5 PE=1 SV=1	P28325	0.370453	0.263953	0.217292
Basic peptide IB-6 OS=Homo sapiens GN=PRB1 PE=2 SV=1	G3V1M9	0.464437	0.0118628	0.0140892
Antithrombin-III OS=Homo sapiens GN=SERPINC1 PE=1 SV=1	P01008	0.16802	0.223067	0.249565
Poly(U)-specific endoribonuclease OS=Homo sapiens GN=ENDOU PE=1 SV=2	P21128	0.240395	0.243939	0.264931
Na(+)/H(+) exchange regulatory cofactor NHE-RF1 OS=Homo sapiens GN=SLC9A3R1 PE=1 SV=4	O14745	0.225526	0.0587326	0.125665
Differentially expressed proteins found only in High Focus/Normal Flow group
Serum albumin OS=Homo sapiens GN=ALB PE=1 SV=2	P02768	2.3183
Ig heavy chain V-II region ARH-77 OS=Homo sapiens PE=4 SV=1	P06331	2.32938
Differentially expressed proteins found only in High Focus/Low Flow group
Lipocalin-1 OS=Homo sapiens GN=LCN1 PE=1 SV=1	P31025		3.08015
14-3-3 protein sigma OS=Homo sapiens GN=SFN PE=1 SV=1	P31947		2.94827
Alpha-1-antitrypsin OS=Homo sapiens GN=SERPINA1 PE=1 SV=3	P01009		2.0199
Small proline-rich protein 2A OS=Homo sapiens GN=SPRR2A PE=1 SV=1	P35326		3.74713
Serpin B13 OS=Homo sapiens GN=SERPINB13 PE=1 SV=2	Q9UIV8		2.32275
Cathepsin G OS=Homo sapiens GN=CTSG PE=1 SV=2	P08311		2.15103
Histone H4 OS=Homo sapiens GN=HIST1H4A PE=1 SV=2	P62805		5.66114
Elafin OS=Homo sapiens GN=PI3 PE=1 SV=3	P19957		3.59018
Tubulin-specific chaperone A OS=Homo sapiens GN=TBCA PE=2 SV=1	E5RJD8		2.74473
SH3 domain-binding glutamic acid-rich-like protein 3 OS=Homo sapiens GN=SH3BGRL3 PE=2 SV=1	Q5T123		3.07502
Ig kappa chain V-I region Ni OS=Homo sapiens PE=1 SV=1	P01613		2.56134
Serine protease inhibitor Kazal-type 7 OS=Homo sapiens GN=SPINK7 PE=2 SV=1	E5RFX6		3.13063
Glutamine synthetase OS=Homo sapiens GN=GLUL PE=1 SV=4	P15104		3.45764
Complement decay-accelerating factor (Fragment) OS=Homo sapiens GN=CD55 PE=4 SV=1	H3BLV0		2.73064
Ig kappa chain V-III region B6 OS=Homo sapiens PE=1 SV=1	P01619		3.8662
Protein NEDD8-MDP1 (Fragment) OS=Homo sapiens GN=NEDD8-MDP1 PE=2 SV=1	E9PL57		2.21507
Dipeptidyl peptidase 3 OS=Homo sapiens GN=DPP3 PE=2 SV=1	G3V1D3		2.52882
Cystatin-SN OS=Homo sapiens GN=CST1 PE=1 SV=3	P01037		0.3441
Mucin-7 OS=Homo sapiens GN=MUC7 PE=1 SV=2	Q8TAX7		0.200146
Differentially expressed proteins found only in Low Focus/Low Flow group
Deleted in malignant brain tumors 1 protein OS=Homo sapiens GN=DMBT1 PE=1 SV=2	Q9UGM3			3.51622
Fibrinogen gamma chain OS=Homo sapiens GN=FGG PE=1 SV=3	P02679			2.45797
Prosaposin OS=Homo sapiens GN=PSAP PE=2 SV=1	C9JIZ6			2.36644
Complement C4-B OS=Homo sapiens GN=C4B PE=2 SV=1	F5GXS0			4.45718
Pyruvate kinase (Fragment) OS=Homo sapiens GN=PKM PE=2 SV=1	H3BTN5			2.47892
Cofilin-1 OS=Homo sapiens GN=CFL1 PE=2 SV=1	E9PK25			3.20536
Plasminogen OS=Homo sapiens GN=PLG PE=1 SV=2	P00747			2.28282
Serine protease inhibitor Kazal-type 5 OS=Homo sapiens GN=SPINK5 PE=1 SV=2	Q9NQ38			2.04791
Kininogen-1 OS=Homo sapiens GN=KNG1 PE=1 SV=2	P01042			3.50904
Cornifin-B OS=Homo sapiens GN=SPRR1B PE=1 SV=2	P22528			2.6596
Complement factor H OS=Homo sapiens GN=CFH PE=1 SV=4	P08603			2.15062
Macrophage-capping protein OS=Homo sapiens GN=CAPG PE=1 SV=2	P40121			2.51681
Protein S100-A11 OS=Homo sapiens GN=S100A11 PE=1 SV=2	P31949			2.262
Rab GDP dissociation inhibitor beta OS=Homo sapiens GN=GDI2 PE=2 SV=1	E7EU23			2.09359
Ig lambda chain V-IV region Hil OS=Homo sapiens PE=1 SV=1	P01717			2.36195
Prostasin OS=Homo sapiens GN=PRSS8 PE=1 SV=1	Q16651			2.17212
Ezrin OS=Homo sapiens GN=EZR PE=1 SV=4	P15311			2.48072
Keratin, type I cytoskeletal 14 OS=Homo sapiens GN=KRT14 PE=1 SV=4	P02533			2.34141
Actin-related protein 3 OS=Homo sapiens GN=ACTR3 PE=1 SV=3	P61158			4.40823
Ig kappa chain V-I region BAN OS=Homo sapiens PE=1 SV=1	P04430			3.93091
Histidine-rich glycoprotein OS=Homo sapiens GN=HRG PE=1 SV=1	P04196			2.4635
C4b-binding protein alpha chain OS=Homo sapiens GN=C4BPA PE=1 SV=2	P04003			10.5386
Cystatin-C OS=Homo sapiens GN=CST3 PE=1 SV=1	P01034			0.467101
